# Supplementary material for: Adiposity and cancer: systematic review and meta-analysis
Source: Nat Metab. 2026 Jun 15;8(6):1426–39. doi: 10.1038/s42255-026-01542-8 (PMC13303081; doi:10.1038/s42255-026-01542-8)
Supplement: Supplementary file 3 — Supplementary Data [file 42255_2026_1542_MOESM3_ESM.xlsx]

## Sheet: Table of contents
	Tab	Description
	Study abbreviations	Abbreviations of all studies included in the meta-analysis, including constituent cohorts where >1 per study
	BMI cancer data	Extracted data for studies in meta-analysis of BMI and cancer risk
	Sex strata data	Extracted data for studies in BMI cancer data, stratified by sex
	BMI waist comparison	Extracted data for studies comparing BMI and waist circumference risk estimates
	BMI cancer MR	Extracted data for Mendelian randomisation studies of BMI and cancer risk

## Sheet: Study abbreviations
Study.y	Full Study Name	Consortium	Consortium cohorts
45 and Up	The Sax Institute’s 45 and Up Study	0
ACC	Asia Cohort Consortium	1	Mumbai Cohort Study (Mumbai) Trivandrum Oral Cancer Screening Study (Trivandrum) China National Hypertension Survey Epidemiology Follow-up Study (CHEFS) Shanghai Cohort Study (SCS) Shanghai Men's Health Study (SMHS) Community-Based Cancer Screening Project (CBCSP) Cardiovascular Disease Risk Factor Two-Township Study (CVDFACTS) Sinagpore Chinese Health Study (SCHS) Three-Prefecture Cohort Study A…
AgHealth	Agricultural Health Study	0
AHS	Adventist Health Study	0
AHS-II	Adventist Health Study 2	0
AICHI	Three-Prefecture Cohort study in Aichi	0
AMORIS	Swedish Apolipoprotein MOrtality RISk	0
ANZDCC	Australian and New Zealand Diabetes and Cancer Collaboration	1	Australian National Blood Pressure Trial 2 (ANBP2) Australian Longitudinal Study of Aging Australian Diabetes Obesity and Lifestyle Study Crossroads Undiagnosed Study Fremantle Diabetes Study Geelong Osteoporosis Study Health in Men Study Melbourne Collaborative Cohort Study (MCCS) Northwest Adelaide Health Study Perth Risk Factor Prevalence Cohort Study 1989 Perth Risk Factor Prevalence Cohort S…
ATBC	Alpha-Tocopherol, Beta-Carotene Cancer Prevention	0
BCDDP	Breast Cancer Detection Demonstration Project	0
BCSC	Breast Cancer Surveillance Consortium	1	7 U.S.-based BCSC registries (www.bcsc-research.org): Carolina Mammography Registry, New Hampshire Mammography Network, Vermont Breast Cancer Surveillance System, San Francisco Mammography Registry, Kaiser Permanente Washington Registry, Metro Chicago Breast Cancer Registry, and New Mexico Mammography Project
BWHS	Black Women's Health Study	0
CKB	China Kadoorie Biobank	0
CLUE II	Campaign against Cancer and Heart Disease	0
CNBSS	Canadian National Breast Screening Study	0
CONOR	Cohort of Norway	1	Fourth Tromsø Study (Tromsø IV) Second North-Trøndelag Study (HUNT II) Hordaland Health Study (HUSK) Second Oslo Study (Oslo II) Oslo Health Study (HUBRO) Oppland and Hedmark Health Study (OPPHED) Fifth Tromsø Study (Tromsø V) Oslo Immigrant Health Study (I-HUBRO) Troms and Finnmark Health Study (TROFINN) Second part of the Romsås in Motion Study (MoRo II)
CPRD	UK Clinical Practice Research Datalink	0
CPS-I	Cancer Prevention Study-I	0
CPS-II	Cancer Prevention Study-II	0
CSDLH	Canadian Study of Diet, Lifestyle, and Health	0
CTS	California Teachers Study	0
DCHS	Danish Diet, Cancer, and Health Study	0
DMBR	Danish Medical Birth Registry	0
E3N	Etude Epidémiologique auprès de femmes de la Mutuelle Générale de l'Education Nationale	0
EPIC	European Prospective Study into Cancer and Nutrition	0	23 centers in ten European countries (Denmark, France, Germany, Greece, Italy, Netherlands, Norway, Spain, Sweden and UK)
ESTHER	Epidemiological Study on Chances for Prevention, Early Detection, and Optimized THERapy of Chronic Diseases at Old Age	0
FINRISK	The National FINRISK Study	0
GCS	Golestan Cohort Study	0
GS	Generations Study	0
HEXA	Health Examinee Study	0
HPFS	Health Professionals Follow-Up Study	0
HUNT I	Helseundersøkelsen i Nord-Trøndelag	0
HUNT II	Helseundersøkelsen i Nord-Trøndelag 2	0
IIHD	Israeli Ischemic Heart Disease	0
IWHS	Iowa Women's Health Study	0
JACC	Japan Collaborative Cohort Study	0
Janus	The Janus Cohort	0
Japan cohorts (9-10)	Japan cohorts	1	The Japan Public Health Center-based Prospective Study (JPHC-I) Japan Public Health Center-based Prospective Study (JPHC-II) Japan Collaborative Cohort Study (JACC) Miyagi Cohort Study (MIYAGI-I) Three-Prefecture Cohort Study in Miyagi (MIYAGI-II) Three-Prefecture Cohort study in Aichi (AICHI) Takayama Study (TAKAYAMA) Ohsaki Cohort Study (OHSAKI) Three-Prefecture Cohort Study in Osaka (OSAKA) Li…
JMDC	JMDC Claims Database	0
JPHC-I	Japan Public Health Center 1	0
JPHC-II	Japan Public Health Center 2	0
Kailun Cohort	Kailun Cohort	0
KCPS-I	Korean Cancer Prevention Study	0
KCPS-II	Korean Cancer Prevention Study 2	0
KMCC	Korean Multi-center Cancer Cohort	0
KNCC	Korean National Cancer Center Community Cohort	0
KNHIS	National Health Insurance Service of Korea	0
KPMCP	Kaiser Permanente Medical Care Program	0
KPNC	Kaiser Permanente Northern California	0
KPSC	Kaiser Permanente Southern California	0
KRIS	Kaunas Rotterdam Intervention Study	0
KSCS	Kangbuk Samsung Cohort Study	0
LCCIPP	Lung Cancer Calcium Intake Pooling Project	1	National Institutes of Health–AARP study (NIH-AARP) Health Professionals Follow-Up Study (HPFS) Nurses’ Health Study (NHS), Iowa Women's Health Study (IWHS) Prostate, Lung, Colorectal and Ovarian Cancer Screening Trial (PLCO) Southern Community Cohort Study (SCCS) Vitamins and Lifestyle Cohort Study (VITAL) European Prospective Investigation into Cancer and Nutrition Cohort (EPIC) Nord-Trøndelag …
MCCS	Melbourne Collaborative Cohort Study	0
MEC	Multiethnic Cohort Study	0
Me-Can	Metabolic Syndrome and Cancer Project	1	Oslo study I (Oslo) Norwegian Counties Study (NCS) Cohort of Norway (CONOR) 40-year cohort (40-year) Vorarlberg Health Monitoring and Prevention Programme (VHM&PP) Västerbotten Intervention Project (VIP) Malmö Preventive Project (MPP)
Me-Can 2.0	Metabolic Syndrome and Cancer Project 2.0	1	Oslo study I (Oslo) Norwegian Counties Study (NCS) 40-year cohort (40-year) Vorarlberg Health Monitoring and Prevention Programme (VHM&PP) Västerbotten Intervention Project (VIP) Malmö Preventive Project (MPP)
MIHDPS	Multifactorial Ischaemic Heart Disease Prevention Study	0
MIYAGI	Miyagi Cohort Study	0
MONICA	Northern Sweden Monica Study	0
MVP	Million Veteran Program	0
MWS	Million Women Study	0
NBCSP	Norwegian Breast Cancer Screening Program	0
NBHPC	Norwegian BMI/Height Prospective Cohort 1963-2001	0
NCS	Norwegian Counties Study	0
NHIS-HEALS	National Health Insurance Service-National Health Screening Cohort	0
NHS	Nurses’ Health Study	0
NHS2	Nurses’ Health Study 2	0
NIH-AARP	National Institutes of Health-AARP	0
NLCS	Netherlands Longitudinal Cohort Study	0
NOWAC	Norwegian Women and Cancer Study	0
NSCS	Nambour Skin Cancer Prevention Trial	0
NTSP	Norwegian Tuberculosis Screening Program	0
NYSC	New York State Cohort	0
NYUWHS	New York University Women’s Health Study	0
ODDS	Obesity and Disease Development Sweden	1	Swedish Military Conscription Register (SMCR) Swedish Medical Birth Register Swedish Construction Workers Cohort (SCWC) Swedish Mammography Cohort (SMC) Cohort of Swedish Men (COSM) Mammography Screening Project (MSP) Northern Sweden Monica Project (MONICA) Västerbotten Intervention Programme (VIP) Swedish Twin Registry Studies: Q63, 67 and 70, Q73, Screening Across the Lifespan Twin Study (SALT)…
Ohsaki	Ohsaki Cohort Study	0
ORDET	Hormones and Diet in the Etiology of Breast Cancer Study	0
PHS	Physicians’ Health Study	0
PLCO	Prostate, Lung, Colorectal and Ovarian Cancer Screening Trial	0
PRIME Belfast	PRIME Belfast study	0
PROCAS	Predicting Risk Of Cancer At Screening	0
RERF	Radiation Effects Research Foundation Lifespan Study	0
REVEAL	Risk Evaluation of Viral Load Elevation and Associated Liver Disease/Cancer-Hepatitis B Virus Study	0
SCCS	Southern Community Cohort Study	0
SCHS	Singapore Chinese Health Study	0
SCS	Shanghai Cohort Study	0
SIDIAP	Information System for Research in Primary Care	0
SISTER	Sister Study	0
SMCHBDP	Shandong Multi‐Center Healthcare Big Data Platform	0
SMHS	Shanghai Men's Health Study	0
SMSC	Swedish Military Service Conscription	0
SSDMS	Shanghai Standardized Diabetes Management System	0
SWHS	Shanghai Women's Health Study	0
Takayama	Takayama Study	0
TBCSP	Tawianese Breast Cancer Screening Program	0
Tromso	Tromsø Study	0
UK Biobank	UK Biobank	0
US cohorts (6)		1	Nurses' Health Study (NHS) Nurses' Health Study 2 (NHS2) Health Professionals Follow-up Study (HPFS) Cancer Prevention Study-II Nutrition Cohort (CPS2) California Teachers' Study (CTS) Kaiser Permanente Southern California (KPSC)
USRT	United States Radiologic Technologist Cohort	0
UWHC	University of Wisconsin Hospital and Clinics Electronic Health Record Study	0
VHA	Veterans Health Administration	0
VHM&PP	Vorarlberg Health Monitoring and Prevention Programme	0
VITAL	VITamins and Lifestyle Study	0
VMC	Vermont Mammography Cohort	0
WHI	Women's Health Initiative	0
WHS	Women's Health Study	0
ZODIAC	Zwolle Outpatient Diabetes project Integrating Available Care	0

## Sheet: BMI_cancer_data
Extracted BMI-cancer study														Bias check (1=Yes, 0=No, N/A=not related confounder for cancer type)							Sensitivity analyses (1=Yes, 0=No)		Additional information
Author	Year	Included cancer type(s)	Top 25 cancer	Study	N cohorts	Country	Region	N cases	N analytic set	Follow-up duration (med preference)	Risk estimate	95% lower confidence interval	95% upper confidence interval	Age	Sex	Race	Smoking	All confounders adjusted for	Long followup (5+ years)	Final bias grade (0-2)	Large health database	Smoking adjustment	PMID	Original reported units	Country_list	Adjustments	Article Title	Reference
Nam	2019	Kidney	Kidney	KNHIS	1	S. Korea	East Asia	18036	23313046	Average 5.4 years	1.33823	1.30696	1.37009	1	N/A	N/A	1	1	1	2	1	1	31231120	per 1 kg/m2	S. Korea	adjusted for age, sex, smoking status, alcohol consumption, physical activity, income, estimated glomerular filtration rate, hypertension and diabetes mellitus	Obesity, abdominal obesity and subsequent risk of kidney cancer: a cohort study of 23.3 million East Asians.	Br J Cancer:2019:121(3):271-277
Kim	2021	Colorectal	Colorectal	KNHIS	1	S. Korea	East Asia	120579	23121360	median 5.4 years	1.08	1.07	1.09	1	N/A	N/A	N/A	1	1	2	1	1	32542773	Categories	S. Korea	adjusted for age, sex, smoking, alcohol, exercise, hypertension, and hyperlipidemia	Waist circumference, body mass index, and colorectal cancer risk according to diabetes status: A Korean nationwide population-based cohort study.	J Gastroenterol Hepatol:2021:36(2):397-405
Choi	2018	Bladder (never-smokers)	Bladder (never-smokers)	KNHIS	1	S. Korea	East Asia	9077	14467867	6 years	1.1	1.05	1.15	1	1	N/A	N/A	1	1	2	1	N/A	29343838	Categories	S. Korea	Adjusted for age, sex, regular exercise, and alcohol consumption	Estimating the impact of body mass index on bladder cancer risk: Stratification by smoking status.	Sci Rep:2018:8(1):947
Jun	2022	Liver	Liver	KNHIS	1	S. Korea	East Asia	47308	14265822	average 13.7 years	1.21	1.19	1.22	1	N/A	N/A	N/A	1	1	2	1	1	35249102	per 5 kg/m2	S. Korea	adjusting for age at baseline, sex, household income, smoking status, alcohol use and physical activity	Impact of overweight and obesity on the risk of hepatocellular carcinoma: a prospective cohort study in 14.3 million Koreans.	Br J Cancer:2022:127(1):109-115
Park	2022	Pancreas	Pancreas	KNHIS	1	S. Korea	East Asia	22543	7445947	Average 11.5 years	1.06	1.04	1.08	1	N/A	N/A	1	1	1	2	1	1	35444288	per 5 kg/m2	S. Korea	age, incomes, smoking, alcohol intake, physical activity, diabetes, dyslipidemia	Lifestyle, body mass index, diabetes, and the risk of pancreatic cancer in a nationwide population-based cohort study with 7.4 million Korean subjects.	Br J Cancer:2022:127(3):549-557
Ahn	2021	Glioma	Glioma	KNHIS	1	S. Korea	East Asia	4471	6833744	median 7.30 years	1.07	1.02	1.11	1	N/A	N/A	N/A	1	1	2	1	1	34201103	Categories	S. Korea	adjusted for age and sex, smoking status, alcohol consumption, exercise level, and the presence of diabetes mellitus	Associations of General and Abdominal Obesity with the Risk of Glioma Development.	Cancers (Basel):2021:13(12)
Choi	2021	Gastric (non-cardia)	Gastric (non-cardia)	KNHIS	1	S. Korea	East Asia	42441	6272367	average 7.2 yrs	1.03	1.01	1.04	1	N/A	N/A	N/A	1	1	2	1	1	34033134	Categories	S. Korea	adjusted for smoking, alcohol consumption, regular exercise, and income, further adjusted for age at menarche, parity, duration of breastfeeding, duration of oral contraceptive use in premenopausal women and duration of hormone replacement therapy and age at menopause in postmenopausal women	Association between obesity and the risk of gastric cancer in premenopausal and postmenopausal women: A nationwide cohort study.	J Gastroenterol Hepatol:2021:36(10):2834-2840
Park	2022	Endometrial	Endometrial	KNHIS	1	S. Korea	East Asia	6797	6097686	53,951,988.5 PY	1.59	1.53	1.66	1	N/A	N/A	N/A	1	1	2	1	1	35320886	Categories	S. Korea	adjusting for age, smoking, drinking, vigorous physical activity, moderate physical activity, walking, age at menarche, age at menopause, number of children, breast feeding, oral contraceptive use, and family history of cancer	Associations between obesity, metabolic syndrome, and endometrial cancer risk in East Asian women.	J Gynecol Oncol:2022:33(4):e35
Kim	2022	Head and neck (never-smokers)	Head and neck (never-smokers)	KNHIS	1	S. Korea	East Asia	4273	5772362	median 8.31 years	0.96	0.91	1.01	1	1	N/A	N/A	1	1	2	1	N/A	36010881	Categories	S. Korea	Adjusted for age, sex, income, alcohol consumption, regular exercise, diabetes, and hypertension	Associations of Body Mass Index and Waist Circumference with the Risk of Head and Neck Cancer: A National Population-Based Study.	Cancers (Basel):2022:14(16)
Bhaskaran	2014	Gallbladder	Gallbladder	CPRD	1	UK	Europe	303	5243978	Average 7.5 years	1.31	1.16626	1.47145	1	N/A	N/A	N/A	1	1	2	1	1	25129328	per 5 kg/m2	UK	adjusted for age, diabetes status, smoking, alcohol use, socioeconomic status, calendar year, and stratified by sex	Body-mass index and risk of 22 specific cancers: a population-based cohort study of 5Â·24 million UK adults.	Lancet:2014:384(9945):755-65
Bhaskaran	2014	Thyroid	Thyroid	CPRD	1	UK	Europe	941	5243978	Average 7.5 years	1.09	1.02017	1.1646	1	1	N/A	N/A	1	1	2	1	1	25129328	per 5 kg/m2	UK	adjusted for age, diabetes status, smoking, alcohol use, socioeconomic status, calendar year, and stratified by sex	Body-mass index and risk of 22 specific cancers: a population-based cohort study of 5Â·24 million UK adults.	Lancet:2014:384(9945):755-65
Bhaskaran	2014	Liver	Liver	CPRD	1	UK	Europe	1859	5243978	Average 7.5 years	1.19	1.13442	1.24831	1	N/A	N/A	N/A	1	1	2	1	1	25129328	per 5 kg/m2	UK	adjusted for age, diabetes status, smoking, alcohol use, socioeconomic status, calendar year, and stratified by sex	Body-mass index and risk of 22 specific cancers: a population-based cohort study of 5Â·24 million UK adults.	Lancet:2014:384(9945):755-65
Bhaskaran	2014	Kidney	Kidney	CPRD	1	UK	Europe	1906	5243978	Average 7.5 years	1.25	1.19049	1.31249	1	N/A	N/A	1	1	1	2	1	1	25129328	per 5 kg/m2	UK	adjusted for age, diabetes status, smoking, alcohol use, socioeconomic status, calendar year, and stratified by sex	Body-mass index and risk of 22 specific cancers: a population-based cohort study of 5Â·24 million UK adults.	Lancet:2014:384(9945):755-65
Bhaskaran	2014	Multiple myeloma	Multiple myeloma	CPRD	1	UK	Europe	2969	5243978	Average 7.5 years	1.03	0.98	1.09	1	N/A	N/A	N/A	1	1	2	1	1	25129328	per 5 kg/m2	UK	adjusted for age, diabetes status, smoking, alcohol use, socioeconomic status, calendar year, and stratified by sex	Body-mass index and risk of 22 specific cancers: a population-based cohort study of 5Â·24 million UK adults.	Lancet:2014:384(9945):755-65
Bhaskaran	2014	Pancreas	Pancreas	CPRD	1	UK	Europe	3851	5243978	Average 7.5 years	1.05	1.0126	1.08879	1	N/A	N/A	1	1	1	2	1	1	25129328	per 5 kg/m2	UK	adjusted for age, diabetes status, smoking, alcohol use, socioeconomic status, calendar year, and stratified by sex	Body-mass index and risk of 22 specific cancers: a population-based cohort study of 5Â·24 million UK adults.	Lancet:2014:384(9945):755-65
Bhaskaran	2014	Leukemia	Leukemia	CPRD	1	UK	Europe	5833	5243978	Average 7.5 years	1.09	1.05	1.13	1	N/A	N/A	N/A	1	1	2	1	1	25129328	per 5 kg/m2	UK	adjusted for age, diabetes status, smoking, alcohol use, socioeconomic status, calendar year, and stratified by sex	Body-mass index and risk of 22 specific cancers: a population-based cohort study of 5Â·24 million UK adults.	Lancet:2014:384(9945):755-65
Bhaskaran	2014	NHL	NHL	CPRD	1	UK	Europe	6946	5243978	Average 7.5 years	1.03	0.99	1.06	1	N/A	N/A	N/A	1	1	2	1	1	25129328	per 5 kg/m2	UK	adjusted for age, diabetes status, smoking, alcohol use, socioeconomic status, calendar year, and stratified by sex	Body-mass index and risk of 22 specific cancers: a population-based cohort study of 5Â·24 million UK adults.	Lancet:2014:384(9945):755-65
Bhaskaran	2014	Melanoma	Melanoma	CPRD	1	UK	Europe	8505	5243978	Average 7.5 years	0.99	0.97	1.01	1	N/A	N/A	N/A	1	1	2	1	1	25129328	per 5 kg/m2	UK	adjusted for age, diabetes status, smoking, alcohol use, socioeconomic status, calendar year, and stratified by sex	Body-mass index and risk of 22 specific cancers: a population-based cohort study of 5Â·24 million UK adults.	Lancet:2014:384(9945):755-65
Bhaskaran	2014	Colorectal	Colorectal	CPRD	1	UK	Europe	19588	5243978	Average 7.5 years	1.08	1.06	1.1	1	N/A	N/A	N/A	1	1	2	1	1	25129328	per 5 kg/m2	UK	adjusted for age, diabetes status, smoking, alcohol use, socioeconomic status, calendar year, and stratified by sex	Body-mass index and risk of 22 specific cancers: a population-based cohort study of 5Â·24 million UK adults.	Lancet:2014:384(9945):755-65
Park	2021	Breast (postmenopausal)	Breast (postmenopausal)	KNHIS	1	S. Korea	East Asia	39485	4853325	Average 6.2 years	1.23	1.21	1.25	1	N/A	N/A	N/A	1	1	2	1	1	33010023	Categories	S. Korea	adjusted for age, income, smoking status, alcohol drinking, regular physical activity, parity, duration of breastfeeding, duration of oral contraceptive use, age at menarche, age at menopause, duration of hormonal replacement therapy	Obesity and breast cancer risk for pre- and postmenopausal women among over 6 million Korean women.	Breast Cancer Res Treat:2021:185(2):495-506
Sun	2024	Thyroid	Thyroid	ODDS	26	Sweden	Europe	4106	4142349	median 24.2 years	1.08	1.04	1.13	1	1	N/A	N/A	1	1	2	1	0	39253735	per 5 kg/m2	Sweden	age as time scale, adjusted for baseline age (continuous), weight assessment from the Medical Birth Register (yes/no), mode of weight assessment, mode of height assessment, marital status, education level, and birth country, and stratified by sex and calendar year of birth	Body mass index and risk of over 100 cancer forms and subtypes in 4.1 million individuals in Sweden: the Obesity and Disease Development Sweden (ODDS) pooled cohort study.	Lancet Reg Health Eur:2024:45(101034
Sun	2024	Gallbladder	Gallbladder	ODDS	26	Sweden	Europe	917	4142349	median 24.2 years	1.25	1.15	1.36	1	N/A	N/A	N/A	1	1	2	1	0	39253735	per 5 kg/m2	Sweden	age as time scale, adjusted for baseline age (continuous), weight assessment from the Medical Birth Register (yes/no), mode of weight assessment, mode of height assessment, marital status, education level, and birth country, and stratified by sex and calendar year of birth	Body mass index and risk of over 100 cancer forms and subtypes in 4.1 million individuals in Sweden: the Obesity and Disease Development Sweden (ODDS) pooled cohort study.	Lancet Reg Health Eur:2024:45(101034
Sun	2024	Oesophageal (adeno)	Oesophageal (adeno)	ODDS	26	Sweden	Europe	1193	4142349	median 24.2 years	1.61	1.49	1.74	1	1	N/A	0	0	1	1	1	0	39253735	per 5 kg/m2	Sweden	age as time scale, adjusted for baseline age (continuous), weight assessment from the Medical Birth Register (yes/no), mode of weight assessment, mode of height assessment, marital status, education level, and birth country, and stratified by sex and calendar year of birth	Body mass index and risk of over 100 cancer forms and subtypes in 4.1 million individuals in Sweden: the Obesity and Disease Development Sweden (ODDS) pooled cohort study.	Lancet Reg Health Eur:2024:45(101034
Sun	2024	Gastric (cardia)	Gastric (cardia)	ODDS	26	Sweden	Europe	1465	4142349	median 24.2 years	1.31	1.21	1.41	1	1	N/A	N/A	1	1	2	1	0	39253735	per 5 kg/m2	Sweden	age as time scale, adjusted for baseline age (continuous), weight assessment from the Medical Birth Register (yes/no), mode of weight assessment, mode of height assessment, marital status, education level, and birth country, and stratified by sex and calendar year of birth	Body mass index and risk of over 100 cancer forms and subtypes in 4.1 million individuals in Sweden: the Obesity and Disease Development Sweden (ODDS) pooled cohort study.	Lancet Reg Health Eur:2024:45(101034
Sun	2024	Liver	Liver	ODDS	26	Sweden	Europe	3284	4142349	median 24.2 years	1.4	1.33	1.47	1	N/A	N/A	N/A	1	1	2	1	0	39253735	per 5 kg/m2	Sweden	age as time scale, adjusted for baseline age (continuous), weight assessment from the Medical Birth Register (yes/no), mode of weight assessment, mode of height assessment, marital status, education level, and birth country, and stratified by sex and calendar year of birth	Body mass index and risk of over 100 cancer forms and subtypes in 4.1 million individuals in Sweden: the Obesity and Disease Development Sweden (ODDS) pooled cohort study.	Lancet Reg Health Eur:2024:45(101034
Sun	2024	Meningioma	Meningioma	ODDS	26	Sweden	Europe	3699	4142349	median 24.2 years	1.11	1.06	1.16	1	N/A	N/A	N/A	1	1	2	1	0	39253735	per 5 kg/m2	Sweden	age as time scale, adjusted for baseline age (continuous), weight assessment from the Medical Birth Register (yes/no), mode of weight assessment, mode of height assessment, marital status, education level, and birth country, and stratified by sex and calendar year of birth	Body mass index and risk of over 100 cancer forms and subtypes in 4.1 million individuals in Sweden: the Obesity and Disease Development Sweden (ODDS) pooled cohort study.	Lancet Reg Health Eur:2024:45(101034
Sun	2024	Multiple myeloma	Multiple myeloma	ODDS	26	Sweden	Europe	3720	4142349	median 24.2 years	1.14	1.08	1.19	1	N/A	N/A	N/A	1	1	2	1	0	39253735	per 5 kg/m2	Sweden	age as time scale, adjusted for baseline age (continuous), weight assessment from the Medical Birth Register (yes/no), mode of weight assessment, mode of height assessment, marital status, education level, and birth country, and stratified by sex and calendar year of birth	Body mass index and risk of over 100 cancer forms and subtypes in 4.1 million individuals in Sweden: the Obesity and Disease Development Sweden (ODDS) pooled cohort study.	Lancet Reg Health Eur:2024:45(101034
Sun	2024	Gastric (non-cardia)	Gastric (non-cardia)	ODDS	26	Sweden	Europe	3892	4142349	median 24.2 years	0.92	0.88	0.97	1	N/A	N/A	N/A	1	1	2	1	0	39253735	per 5 kg/m2	Sweden	age as time scale, adjusted for baseline age (continuous), weight assessment from the Medical Birth Register (yes/no), mode of weight assessment, mode of height assessment, marital status, education level, and birth country, and stratified by sex and calendar year of birth	Body mass index and risk of over 100 cancer forms and subtypes in 4.1 million individuals in Sweden: the Obesity and Disease Development Sweden (ODDS) pooled cohort study.	Lancet Reg Health Eur:2024:45(101034
Sun	2024	Pancreas	Pancreas	ODDS	26	Sweden	Europe	5509	4142349	median 24.2 years	1.11	1.07	1.16	1	N/A	N/A	0	0	1	1	1	0	39253735	per 5 kg/m2	Sweden	age as time scale, adjusted for baseline age (continuous), weight assessment from the Medical Birth Register (yes/no), mode of weight assessment, mode of height assessment, marital status, education level, and birth country, and stratified by sex and calendar year of birth	Body mass index and risk of over 100 cancer forms and subtypes in 4.1 million individuals in Sweden: the Obesity and Disease Development Sweden (ODDS) pooled cohort study.	Lancet Reg Health Eur:2024:45(101034
Sun	2024	Glioma	Glioma	ODDS	26	Sweden	Europe	5573	4142349	median 24.2 years	1.02	0.98	1.06	1	N/A	N/A	N/A	1	1	2	1	0	39253735	per 5 kg/m2	Sweden	age as time scale, adjusted for baseline age (continuous), weight assessment from the Medical Birth Register (yes/no), mode of weight assessment, mode of height assessment, marital status, education level, and birth country, and stratified by sex and calendar year of birth	Body mass index and risk of over 100 cancer forms and subtypes in 4.1 million individuals in Sweden: the Obesity and Disease Development Sweden (ODDS) pooled cohort study.	Lancet Reg Health Eur:2024:45(101034
Sun	2024	ALL, CLL, AML, CML	Leukemia	ODDS	26	Sweden	Europe	5893	4142349	median 24.2 years	1.11	1.07	1.15	1	N/A	N/A	N/A	1	1	2	1	0	39253735	per 5 kg/m2	Sweden	age as time scale, adjusted for baseline age (continuous), weight assessment from the Medical Birth Register (yes/no), mode of weight assessment, mode of height assessment, marital status, education level, and birth country, and stratified by sex and calendar year of birth	Body mass index and risk of over 100 cancer forms and subtypes in 4.1 million individuals in Sweden: the Obesity and Disease Development Sweden (ODDS) pooled cohort study.	Lancet Reg Health Eur:2024:45(101034
Sun	2024	Renal cell carcinoma	Kidney	ODDS	26	Sweden	Europe	6193	4142349	median 24.2 years	1.45	1.4	1.5	1	N/A	N/A	0	0	1	1	1	0	39253735	per 5 kg/m2	Sweden	age as time scale, adjusted for baseline age (continuous), weight assessment from the Medical Birth Register (yes/no), mode of weight assessment, mode of height assessment, marital status, education level, and birth country, and stratified by sex and calendar year of birth	Body mass index and risk of over 100 cancer forms and subtypes in 4.1 million individuals in Sweden: the Obesity and Disease Development Sweden (ODDS) pooled cohort study.	Lancet Reg Health Eur:2024:45(101034
Sun	2024	Melanoma	Melanoma	ODDS	26	Sweden	Europe	22167	4142349	median 24.2 years	1.05	1.03	1.07	1	N/A	N/A	N/A	1	1	2	1	0	39253735	per 5 kg/m2	Sweden	age as time scale, adjusted for baseline age (continuous), weight assessment from the Medical Birth Register (yes/no), mode of weight assessment, mode of height assessment, marital status, education level, and birth country, and stratified by sex and calendar year of birth	Body mass index and risk of over 100 cancer forms and subtypes in 4.1 million individuals in Sweden: the Obesity and Disease Development Sweden (ODDS) pooled cohort study.	Lancet Reg Health Eur:2024:45(101034
Sun	2024	Colorectal	Colorectal	ODDS	26	Sweden	Europe	28712	4142349	median 24.2 years	1.13	1.11	1.15	1	N/A	N/A	N/A	1	1	2	1	0	39253735	per 5 kg/m2	Sweden	age as time scale, adjusted for baseline age (continuous), weight assessment from the Medical Birth Register (yes/no), mode of weight assessment, mode of height assessment, marital status, education level, and birth country, and stratified by sex and calendar year of birth	Body mass index and risk of over 100 cancer forms and subtypes in 4.1 million individuals in Sweden: the Obesity and Disease Development Sweden (ODDS) pooled cohort study.	Lancet Reg Health Eur:2024:45(101034
Sun	2024	DLBC, FL, TC	NHL	ODDS	26	Sweden	Europe	5684	4042179	median 24.2 years	1.14	1.1	1.19	1	N/A	N/A	N/A	1	1	2	1	0	39253735	per 5 kg/m2	Sweden	age as time scale, adjusted for baseline age (continuous), weight assessment from the Medical Birth Register (yes/no), mode of weight assessment, mode of height assessment, marital status, education level, and birth country, and stratified by sex and calendar year of birth	Body mass index and risk of over 100 cancer forms and subtypes in 4.1 million individuals in Sweden: the Obesity and Disease Development Sweden (ODDS) pooled cohort study.	Lancet Reg Health Eur:2024:45(101034
Recalde	2021	Thyroid	Thyroid	SIDIAP	1	Spain	Europe	2688	3658417	median 8.3 years	1.08	1.04259	1.11875	1	1	N/A	N/A	1	1	2	1	1	33441148	per 5 kg/m2	Spain	adjusted for smoking status, alcohol intake, nationality, the MEDEA deprivation index, type 2 diabetes, and had sex and age (5-year categories) in the strata statement	Body mass index and waist circumference in relation to the risk of 26 types of cancer: a prospective cohort study of 3.5 million adults in Spain.	BMC Med:2021:19(1):10
Tran	2021	Breast (premenopausal)	Breast (premenopausal)	KNHIS	1	S. Korea	East Asia	34466	3248941	approximately 7 years	1.02	1	1.04	1	N/A	N/A	N/A	1	1	2	1	1	34940866	Categories	S. Korea	Age at screening, history of smoking, number of days of alcohol consumption per week, family history of breast cancer among first-degree relatives, history of benign breast disease, age at menarche, number of children, duration of breastfeeding, history of breastfeeding, use of oral contraceptives, and history of hormone replacement therapy	Association of the Interaction Between Mammographic Breast Density, Body Mass Index, and Menopausal Status With Breast Cancer Risk Among Korean Women.	JAMA Netw Open:2021:4(12):e2139161
Bhaskaran	2014	Cervix	Cervix	CPRD	1	UK	Europe	1389	2864658	Average 7.5 years	1.1	1.05	1.15	1	N/A	N/A	N/A	1	1	2	1	1	25129328	per 5 kg/m2	UK	adjusted for age, diabetes status, smoking, alcohol use, socioeconomic status, calendar year, and stratified by sex	Body-mass index and risk of 22 specific cancers: a population-based cohort study of 5Â·24 million UK adults.	Lancet:2014:384(9945):755-65
Bhaskaran	2014	Endometrial	Endometrial	CPRD	1	UK	Europe	2758	2864658	Average 7.5 years	1.62	1.57139	1.67011	1	N/A	N/A	N/A	1	1	2	1	1	25129328	per 5 kg/m2	UK	adjusted for age, diabetes status, smoking, alcohol use, socioeconomic status, calendar year, and stratified by sex	Body-mass index and risk of 22 specific cancers: a population-based cohort study of 5Â·24 million UK adults.	Lancet:2014:384(9945):755-65
Bhaskaran	2014	Ovarian	Ovarian	CPRD	1	UK	Europe	3684	2864658	Average 7.5 years	1.09	1.05257	1.12876	1	N/A	N/A	N/A	1	1	2	1	1	25129328	per 5 kg/m2	UK	adjusted for age, diabetes status, smoking, alcohol use, socioeconomic status, calendar year, and stratified by sex	Body-mass index and risk of 22 specific cancers: a population-based cohort study of 5Â·24 million UK adults.	Lancet:2014:384(9945):755-65
Bhaskaran	2014	Breast (premenopausal)	Breast (premenopausal)	CPRD	1	UK	Europe	6298	2864658	Average 7.5 years	0.89	0.87	0.91	1	N/A	N/A	N/A	1	1	2	1	1	25129328	per 5 kg/m2	UK	adjusted for age, diabetes status, smoking, alcohol use, socioeconomic status, calendar year, and stratified by sex	Body-mass index and risk of 22 specific cancers: a population-based cohort study of 5Â·24 million UK adults.	Lancet:2014:384(9945):755-65
Bhaskaran	2014	Breast (postmenopausal)	Breast (postmenopausal)	CPRD	1	UK	Europe	28409	2864658	Average 7.5 years	1.05	1.03	1.07	1	N/A	N/A	N/A	1	1	2	1	1	25129328	per 5 kg/m2	UK	adjusted for age, diabetes status, smoking, alcohol use, socioeconomic status, calendar year, and stratified by sex	Body-mass index and risk of 22 specific cancers: a population-based cohort study of 5Â·24 million UK adults.	Lancet:2014:384(9945):755-65
Park	2021	Cervix	Cervix	KNHIS	1	S. Korea	East Asia	5817	2708938	Average 8.37 years	1.06	1.01	1.11	1	N/A	N/A	N/A	1	1	2	1	1	34327357	Categories	S. Korea	age, smoking status, alcohol consumption, physical activity, diabetes, parity, menopausal status, and age at menarche	Risk of female-specific cancers according to obesity and menopausal status in 2â€¢7 million Korean women: Similar trends between Korean and Western women.	Lancet Reg Health West Pac:2021:11(100146
Park	2021	Ovarian	Ovarian	KNHIS	1	S. Korea	East Asia	7383	2708938	Average 8.37 years	1.16	1.12	1.21	1	N/A	N/A	N/A	1	1	2	1	1	34327357	Categories	S. Korea	age, smoking status, alcohol consumption, physical activity, diabetes, parity, menopausal status, and age at menarche	Risk of female-specific cancers according to obesity and menopausal status in 2â€¢7 million Korean women: Similar trends between Korean and Western women.	Lancet Reg Health West Pac:2021:11(100146
Recalde	2023	Multiple myeloma	Multiple myeloma	SIDIAP	1	Spain	Europe	3490	2645885	9 years	1.07817	1.04887	1.10745	1	N/A	N/A	N/A	1	1	2	1	1	37391446	SD	Spain	Models are adjusted for geographic region of nationality, the MEDEA deprivation index, smoking status, and alcohol intake and stratified by age (5-year categories)	Longitudinal body mass index and cancer risk: a cohort study of 2.6 million Catalan adults.	Nat Commun:2023:14(1):3816
Recalde	2023	Pancreas	Pancreas	SIDIAP	1	Spain	Europe	6592	2645885	9 years	0.980436	0.951073	1.00978	1	N/A	N/A	1	1	1	2	1	1	37391446	SD	Spain	Models are adjusted for geographic region of nationality, the MEDEA deprivation index, smoking status, and alcohol intake and stratified by age (5-year categories)	Longitudinal body mass index and cancer risk: a cohort study of 2.6 million Catalan adults.	Nat Commun:2023:14(1):3816
Recalde	2023	Liver	Liver	SIDIAP	1	Spain	Europe	6687	2645885	9 years	1.02933	1	1.05864	1	N/A	N/A	N/A	1	1	2	1	1	37391446	SD	Spain	Models are adjusted for geographic region of nationality, the MEDEA deprivation index, smoking status, and alcohol intake and stratified by age (5-year categories)	Longitudinal body mass index and cancer risk: a cohort study of 2.6 million Catalan adults.	Nat Commun:2023:14(1):3816
Recalde	2023	Melanoma	Melanoma	SIDIAP	1	Spain	Europe	6901	2645885	9 years	1.00978	0.980436	1.0391	1	N/A	N/A	N/A	1	1	2	1	1	37391446	SD	Spain	Models are adjusted for geographic region of nationality, the MEDEA deprivation index, smoking status, and alcohol intake and stratified by age (5-year categories)	Longitudinal body mass index and cancer risk: a cohort study of 2.6 million Catalan adults.	Nat Commun:2023:14(1):3816
Recalde	2023	NHL	NHL	SIDIAP	1	Spain	Europe	6991	2645885	9 years	1.01956	0.990219	1.04887	1	N/A	N/A	N/A	1	1	2	1	1	37391446	SD	Spain	Models are adjusted for geographic region of nationality, the MEDEA deprivation index, smoking status, and alcohol intake and stratified by age (5-year categories)	Longitudinal body mass index and cancer risk: a cohort study of 2.6 million Catalan adults.	Nat Commun:2023:14(1):3816
Recalde	2023	Leukemia	Leukemia	SIDIAP	1	Spain	Europe	6994	2645885	9 years	1.06841	1.02933	1.11721	1	N/A	N/A	N/A	1	1	2	1	1	37391446	SD	Spain	Models are adjusted for geographic region of nationality, the MEDEA deprivation index, smoking status, and alcohol intake and stratified by age (5-year categories)	Longitudinal body mass index and cancer risk: a cohort study of 2.6 million Catalan adults.	Nat Commun:2023:14(1):3816
Recalde	2023	Kidney	Kidney	SIDIAP	1	Spain	Europe	7065	2645885	9 years	1.14647	1.11721	1.18545	1	N/A	N/A	1	1	1	2	1	1	37391446	SD	Spain	Models are adjusted for geographic region of nationality, the MEDEA deprivation index, smoking status, and alcohol intake and stratified by age (5-year categories)	Longitudinal body mass index and cancer risk: a cohort study of 2.6 million Catalan adults.	Nat Commun:2023:14(1):3816
Recalde	2023	Colorectal	Colorectal	SIDIAP	1	Spain	Europe	37812	2645885	9 years	1.0391	1.02933	1.05864	1	N/A	N/A	N/A	1	1	2	1	1	37391446	SD	Spain	Models are adjusted for geographic region of nationality, the MEDEA deprivation index, smoking status, and alcohol intake and stratified by age (5-year categories)	Longitudinal body mass index and cancer risk: a cohort study of 2.6 million Catalan adults.	Nat Commun:2023:14(1):3816
Bhaskaran	2014	Head and neck (never-smokers)	Head and neck (never-smokers)	CPRD	1	UK	Europe	302	2479654	Average 7.5 years	1.07	0.945358	1.21108	1	1	N/A	N/A	1	1	2	1	N/A	25129328	per 5 kg/m2	UK	adjusted for age, diabetes status, alcohol use, socioeconomic status, calendar year, and stratified by sex	Body-mass index and risk of 22 specific cancers: a population-based cohort study of 5Â·24 million UK adults.	Lancet:2014:384(9945):755-65
Bhaskaran	2014	Lung (never-smokers)	Lung (never-smokers)	CPRD	1	UK	Europe	2674	2479654	Average 7.5 years	0.99	0.95	1.04	1	N/A	N/A	N/A	1	1	2	1	N/A	25129328	per 5 kg/m2	UK	adjusted for age, diabetes status, alcohol use, socioeconomic status, calendar year, and stratified by sex	Body-mass index and risk of 22 specific cancers: a population-based cohort study of 5Â·24 million UK adults.	Lancet:2014:384(9945):755-65
Bhaskaran	2014	Bladder (never-smokers)	Bladder (never-smokers)	CPRD	1	UK	Europe	2687	2479654	Average 7.5 years	1.05	1.00184	1.10048	1	1	N/A	N/A	1	1	2	1	N/A	25129328	per 5 kg/m2	UK	adjusted for age, diabetes status, alcohol use, socioeconomic status, calendar year, and stratified by sex	Body-mass index and risk of 22 specific cancers: a population-based cohort study of 5Â·24 million UK adults.	Lancet:2014:384(9945):755-65
Recalde	2021	Cervix	Cervix	SIDIAP	1	Spain	Europe	1838	2028277	median 8.3 years	1.01	0.97	1.06	1	N/A	N/A	N/A	1	1	2	1	1	33441148	per 5 kg/m2	Spain	adjusted for smoking status, alcohol intake, nationality, the MEDEA deprivation index, type 2 diabetes, and had sex and age (5-year categories) in the strata statement	Body mass index and waist circumference in relation to the risk of 26 types of cancer: a prospective cohort study of 3.5 million adults in Spain.	BMC Med:2021:19(1):10
Sun	2024	Ovarian	Ovarian	ODDS	26	Sweden	Europe	3662	2013200	median 24.2 years	1.05	1	1.09	1	N/A	N/A	N/A	1	1	2	1	0	39253735	per 5 kg/m2	Sweden	adjusted for baseline age (continuous), weight assessment from the Medical Birth Register (yes/no), mode of weight assessment, mode of height assessment, marital status, education level, and birth country, and stratified by calendar year of birth	Body mass index and risk of over 100 cancer forms and subtypes in 4.1 million individuals in Sweden: the Obesity and Disease Development Sweden (ODDS) pooled cohort study.	Lancet Reg Health Eur:2024:45(101034
Sun	2024	Cervix	Cervix	ODDS	26	Sweden	Europe	4650	2013200	median 24.2 years	0.98	0.94	1.01	1	N/A	N/A	N/A	1	1	2	1	0	39253735	per 5 kg/m2	Sweden	adjusted for baseline age (continuous), weight assessment from the Medical Birth Register (yes/no), mode of weight assessment, mode of height assessment, marital status, education level, and birth country, and stratified by calendar year of birth	Body mass index and risk of over 100 cancer forms and subtypes in 4.1 million individuals in Sweden: the Obesity and Disease Development Sweden (ODDS) pooled cohort study.	Lancet Reg Health Eur:2024:45(101034
Sun	2024	Prostate (aggressive)	Prostate (aggressive)	ODDS	26	Sweden	Europe	13493	2003162	median 24.2 years	1.01	0.98	1.04	1	N/A	N/A	N/A	1	1	2	1	0	39253735	per 5 kg/m2	Sweden	adjusted for baseline age (continuous), mode of weight assessment, mode of height assessment, marital status, education level, and birth country, and stratified by calendar year of birth	Body mass index and risk of over 100 cancer forms and subtypes in 4.1 million individuals in Sweden: the Obesity and Disease Development Sweden (ODDS) pooled cohort study.	Lancet Reg Health Eur:2024:45(101034
Engeland	2004	Oesophageal (adeno)	Oesophageal (adeno)	NBHPC	1	Norway	Europe	575	2001697	23 years	1.56	1.39	1.75	1	1	N/A	0	0	1	1	1	0	15456997	Categories	Norway	Height, age at entry, birth cohort	Height and body mass index in relation to esophageal cancer; 23-year follow-up of two million Norwegian men and women.	Cancer Causes Control:2004:15(8):837-43
Bjørge	2004	Renal cell carcinoma	Kidney	NBHPC	1	Norway	Europe	6453	2001230	Average 23 years	1.28	1.23	1.32	1	N/A	N/A	0	0	1	1	1	0	15583369	per 1 kg/m2	Norway	Adjusted for age at height and weight measurement and birth cohort	Relation of height and body mass index to renal cell carcinoma in two million Norwegian men and women.	Am J Epidemiol:2004:160(12):1168-76
Engeland	2007	Multiple myeloma + plasmacytoma	Multiple myeloma	NBHPC	1	Norway	Europe	6115	2000611	average 23 years	1.12	1.09	1.15	1	N/A	N/A	N/A	1	1	2	1	0	17041129	Categories	Norway	Age, birth cohort, height	Height and body mass index and risk of lymphohematopoietic malignancies in two million Norwegian men and women.	Am J Epidemiol:2007:165(1):44-52
Engeland	2007	ALL, CLL, AML, CML	Leukemia	NBHPC	1	Norway	Europe	6564	2000611	average 23 years	1.09	1.06	1.12	1	N/A	N/A	N/A	1	1	2	1	0	17041129	Categories	Norway	Age, birth cohort, height	Height and body mass index and risk of lymphohematopoietic malignancies in two million Norwegian men and women.	Am J Epidemiol:2007:165(1):44-52
Engeland	2007	NHL	NHL	NBHPC	1	Norway	Europe	8512	2000611	23 years	1.04	1.01	1.07	1	N/A	N/A	N/A	1	1	2	1	0	17041129	Categories	Norway	Age, birth cohort, height	Height and body mass index and risk of lymphohematopoietic malignancies in two million Norwegian men and women.	Am J Epidemiol:2007:165(1):44-52
Engeland	2005	Gallbladder	Gallbladder	NBHPC	1	Norway	Europe	1715	1999978	Average 23 years	1.34	1.22	1.4	1	N/A	N/A	N/A	1	1	2	1	0	16132807	Categories	Norway	age at measurement, and birth cohort	Height and body mass index in relation to colorectal and gallbladder cancer in two million Norwegian men and women.	Cancer Causes Control:2005:16(8):987-96
Engeland	2005	Colorectal	Colorectal	NBHPC	1	Norway	Europe	47117	1999978	23 years	1.07	1.06	1.08	1	N/A	N/A	N/A	1	1	2	1	0	16132807	Categories	Norway	Age, birth cohort	Height and body mass index in relation to colorectal and gallbladder cancer in two million Norwegian men and women.	Cancer Causes Control:2005:16(8):987-96
Sun	2024	Endometrial	Endometrial	ODDS	26	Sweden	Europe	2817	1991973	median 24.2 years	1.67	1.61	1.73	1	N/A	N/A	N/A	1	1	2	1	0	39253735	per 5 kg/m2	Sweden	adjusted for baseline age (continuous), weight assessment from the Medical Birth Register (yes/no), mode of weight assessment, mode of height assessment, marital status, education level, and birth country, and stratified by calendar year of birth	Body mass index and risk of over 100 cancer forms and subtypes in 4.1 million individuals in Sweden: the Obesity and Disease Development Sweden (ODDS) pooled cohort study.	Lancet Reg Health Eur:2024:45(101034
Sun	2024	Breast (premenopausal)	Breast (premenopausal)	ODDS	26	Sweden	Europe	24885	1925962	median 24.2 years	0.9	0.89	0.92	1	N/A	N/A	N/A	1	1	2	1	0	39253735	per 5 kg/m2	Sweden	adjusted for baseline age (continuous), weight assessment from the Medical Birth Register (yes/no), mode of weight assessment, mode of height assessment, marital status, education level, and birth country, and stratified by calendar year of birth	Body mass index and risk of over 100 cancer forms and subtypes in 4.1 million individuals in Sweden: the Obesity and Disease Development Sweden (ODDS) pooled cohort study.	Lancet Reg Health Eur:2024:45(101034
Wiedmann	2017	Meningioma	Meningioma	NTSP	1	Norway	Europe	3355	1855333	median 33.4 years	1.05	1	1.1	1	N/A	N/A	N/A	1	1	2	1	0	28548875	per 5 kg/m2	Norway	age as the time axis, multivariable for sex (where not stratified), height, BMI and birth year cohort	Overweight, obesity and height as risk factors for meningioma, glioma, pituitary adenoma and nerve sheath tumor: a large population-based prospective cohort study.	Acta Oncol:2017:56(10):1302-1309
Wiedmann	2017	Glioma	Glioma	NTSP	1	Norway	Europe	4382	1855333	median 33.4 years	1.34	1.01	1.77	1	N/A	N/A	N/A	1	1	2	1	0	28548875	per 5 kg/m2	Norway	age as the time axis, multivariable for sex (where not stratified), height, BMI and birth year cohort	Overweight, obesity and height as risk factors for meningioma, glioma, pituitary adenoma and nerve sheath tumor: a large population-based prospective cohort study.	Acta Oncol:2017:56(10):1302-1309
Recalde	2021	Lung (never-smokers)	Lung (never-smokers)	SIDIAP	1	Spain	Europe	3556	1850819	median 8.3 years	0.95	0.916506	0.984718	1	N/A	N/A	N/A	1	1	2	1	N/A	33441148	per 5 kg/m2	Spain	adjusted for alcohol intake, nationality, the MEDEA deprivation index, type 2 diabetes, and had sex and age (5-year categories) in the strata statement	Body mass index and waist circumference in relation to the risk of 26 types of cancer: a prospective cohort study of 3.5 million adults in Spain.	BMC Med:2021:19(1):10
Recalde	2021	Head and neck (never-smokers)	Head and neck (never-smokers)	SIDIAP	1	Spain	Europe	5199	1850819	median 8.3 years	1.09	1.04179	1.14044	1	1	N/A	N/A	1	1	2	1	N/A	33441148	per 5 kg/m2	Spain	adjusted for alcohol intake, nationality, the MEDEA deprivation index, type 2 diabetes, and had sex and age (5-year categories) in the strata statement	Body mass index and waist circumference in relation to the risk of 26 types of cancer: a prospective cohort study of 3.5 million adults in Spain.	BMC Med:2021:19(1):10
Recalde	2021	Bladder (never-smokers)	Bladder (never-smokers)	SIDIAP	1	Spain	Europe	6945	1850819	median 8.3 years	1.02	0.99	1.05	1	1	N/A	N/A	1	1	2	1	N/A	33441148	per 5 kg/m2	Spain	adjusted for alcohol intake, nationality, the MEDEA deprivation index, type 2 diabetes, and had sex and age (5-year categories) in the strata statement	Body mass index and waist circumference in relation to the risk of 26 types of cancer: a prospective cohort study of 3.5 million adults in Spain.	BMC Med:2021:19(1):10
Nordsletten	2023	Thyroid	Thyroid	NTSP	1	Norway	Europe	4220	1723692	average 32.4 years	1.08	1.04	1.12	1	1	N/A	N/A	1	1	2	1	0	37713274	per 5 kg/m2	Norway	adjusted for sex and age groups at the time of screening	Body mass index and its association with 22 cancer types: a Norwegian cohort study of 481 202 cancer cases.	Acta Oncol:2023:62(10):1273-1278
Nordsletten	2023	Gallbladder	Gallbladder	NTSP	1	Norway	Europe	1099	1723692	average 32.4 years	1.39	1.3	1.49	1	N/A	N/A	N/A	1	1	2	1	0	37713274	per 5 kg/m2	Norway	adjusted for sex and age groups at the time of screening	Body mass index and its association with 22 cancer types: a Norwegian cohort study of 481 202 cancer cases.	Acta Oncol:2023:62(10):1273-1278
Nordsletten	2023	Liver	Liver	NTSP	1	Norway	Europe	3004	1723692	average 32.4 years	1.15	1.1	1.21	1	N/A	N/A	N/A	1	1	2	1	0	37713274	per 5 kg/m2	Norway	adjusted for sex and age groups at the time of screening	Body mass index and its association with 22 cancer types: a Norwegian cohort study of 481 202 cancer cases.	Acta Oncol:2023:62(10):1273-1278
Nordsletten	2023	Multiple myeloma	Multiple myeloma	NTSP	1	Norway	Europe	9338	1723692	average 32.4 years	1.11	1.08	1.14	1	N/A	N/A	N/A	1	1	2	1	0	37713274	per 5 kg/m2	Norway	adjusted for sex and age groups at the time of screening	Body mass index and its association with 22 cancer types: a Norwegian cohort study of 481 202 cancer cases.	Acta Oncol:2023:62(10):1273-1278
Nordsletten	2023	Leukemia	Leukemia	NTSP	1	Norway	Europe	11930	1723692	average 32.4 years	1.07	1.04	1.09	1	N/A	N/A	N/A	1	1	2	1	0	37713274	per 5 kg/m2	Norway	adjusted for sex and age groups at the time of screening	Body mass index and its association with 22 cancer types: a Norwegian cohort study of 481 202 cancer cases.	Acta Oncol:2023:62(10):1273-1278
Nordsletten	2023	Kidney	Kidney	NTSP	1	Norway	Europe	13133	1723692	average 32.4 years	1.25	1.22	1.28	1	N/A	N/A	0	0	1	1	1	0	37713274	per 5 kg/m2	Norway	adjusted for sex and age groups at the time of screening	Body mass index and its association with 22 cancer types: a Norwegian cohort study of 481 202 cancer cases.	Acta Oncol:2023:62(10):1273-1278
Nordsletten	2023	NHL	NHL	NTSP	1	Norway	Europe	15279	1723692	average 32.4 years	0.99	0.97	1.02	1	N/A	N/A	N/A	1	1	2	1	0	37713274	per 5 kg/m2	Norway	adjusted for sex and age groups at the time of screening	Body mass index and its association with 22 cancer types: a Norwegian cohort study of 481 202 cancer cases.	Acta Oncol:2023:62(10):1273-1278
Nordsletten	2023	Pancreas	Pancreas	NTSP	1	Norway	Europe	17330	1723692	average 32.4 years	1.04	1.02	1.06	1	N/A	N/A	0	0	1	1	1	0	37713274	per 5 kg/m2	Norway	adjusted for sex and age groups at the time of screening	Body mass index and its association with 22 cancer types: a Norwegian cohort study of 481 202 cancer cases.	Acta Oncol:2023:62(10):1273-1278
Nordsletten	2023	Melanoma	Melanoma	NTSP	1	Norway	Europe	21477	1723692	average 32.4 years	0.89	0.87	0.91	1	N/A	N/A	N/A	1	1	2	1	0	37713274	per 5 kg/m2	Norway	adjusted for sex and age groups at the time of screening	Body mass index and its association with 22 cancer types: a Norwegian cohort study of 481 202 cancer cases.	Acta Oncol:2023:62(10):1273-1278
Nordsletten	2023	Colorectal	Colorectal	NTSP	1	Norway	Europe	82636	1723692	average 32.4 years	1.02	1.01	1.03	1	N/A	N/A	N/A	1	1	2	1	0	37713274	per 5 kg/m2	Norway	adjusted for sex and age groups at the time of screening	Body mass index and its association with 22 cancer types: a Norwegian cohort study of 481 202 cancer cases.	Acta Oncol:2023:62(10):1273-1278
Saeed	2025	Oesophageal (adeno)	Oesophageal (adeno)	NTSP	1	Norway	Europe	1522	1723692	Mean 34.9 years	1.33	1.23	1.43	1	1	N/A	0	0	1	1	1	0	40091197	per 5 kg/m2	Norway	age at screening and sex	Associations between body mass index and gastroesophageal cancer incidence and mortality: novel insights from a nationwide registry-based cohort study.	Dis Esophagus:2025:38(2)
Saeed	2025	Gastric (cardia)	Gastric (cardia)	NTSP	1	Norway	Europe	1615	1723692	Mean 11.6 years	1.28	1.19	1.38	1	1	N/A	N/A	1	1	2	1	0	40091197	per 5 kg/m2	Norway	age at screening and sex	Associations between body mass index and gastroesophageal cancer incidence and mortality: novel insights from a nationwide registry-based cohort study.	Dis Esophagus:2025:38(2)
Saeed	2025	Gastric (non-cardia)	Gastric (non-cardia)	NTSP	1	Norway	Europe	3661	1723692	Mean 12.7 years	1.03	0.98	1.08	1	N/A	N/A	N/A	1	1	2	1	0	40091197	per 5 kg/m2	Norway	age at screening and sex	Associations between body mass index and gastroesophageal cancer incidence and mortality: novel insights from a nationwide registry-based cohort study.	Dis Esophagus:2025:38(2)
Recalde	2023	Breast (premenopausal)	Breast (premenopausal)	SIDIAP	1	Spain	Europe	2997	1404362	9 years	0.946789	0.904353	0.989344	1	N/A	N/A	N/A	1	1	2	1	1	37391446	SD	Spain	Models are adjusted for geographic region of nationality, the MEDEA deprivation index, smoking status, and alcohol intake and stratified by age (5-year categories)	Longitudinal body mass index and cancer risk: a cohort study of 2.6 million Catalan adults.	Nat Commun:2023:14(1):3816
Recalde	2023	Ovarian	Ovarian	SIDIAP	1	Spain	Europe	3088	1404362	9 years	1.0314	0.97909	1.08383	1	N/A	N/A	N/A	1	1	2	1	1	37391446	SD	Spain	Models are adjusted for geographic region of nationality, the MEDEA deprivation index, smoking status, and alcohol intake and stratified by age (5-year categories)	Longitudinal body mass index and cancer risk: a cohort study of 2.6 million Catalan adults.	Nat Commun:2023:14(1):3816
Recalde	2023	Endometrial	Endometrial	SIDIAP	1	Spain	Europe	5506	1404362	9 years	1.58156	1.5389	1.6136	1	N/A	N/A	N/A	1	1	2	1	1	37391446	SD	Spain	Models are adjusted for geographic region of nationality, the MEDEA deprivation index, smoking status, and alcohol intake and stratified by age (5-year categories)	Longitudinal body mass index and cancer risk: a cohort study of 2.6 million Catalan adults.	Nat Commun:2023:14(1):3816
Recalde	2023	Breast (postmenopausal)	Breast (postmenopausal)	SIDIAP	1	Spain	Europe	28178	1404362	9 years	1.08183	1.06136	1.09207	1	N/A	N/A	N/A	1	1	2	1	1	37391446	SD	Spain	Models are adjusted for geographic region of nationality, the MEDEA deprivation index, smoking status, and alcohol intake and stratified by age (5-year categories)	Longitudinal body mass index and cancer risk: a cohort study of 2.6 million Catalan adults.	Nat Commun:2023:14(1):3816
Buron Pust	2017	Colorectal	Colorectal	MWS	1	UK	Europe	18518	1310390	13.8 yrs (mean)	1.08	1.05	1.1	1	N/A	N/A	N/A	1	1	2	0	1	27859268	Categories	UK	Age underlying time variable, stratified by geographic region. Models adjusted for socioeconomic status, height, smoking status, alcohol, strenuous physical activity, HRT, age at menarche, parity, number of fullâ€term pregnancies, age at menopause, hysterectomy, sterilisation (tubal ligation) and past use of oral contraceptives	Heterogeneity of colorectal cancer risk by tumour characteristics: Large prospective study of UK women.	Int J Cancer:2017:140(5):1082-1090
Murphy	2013	Multiple myeloma	Multiple myeloma	MWS	1	UK	Europe	1503	1300000	10.3 years	1.08	1.01	1.15	1	N/A	N/A	N/A	1	1	2	0	1	23640394	per 10 kg/m2	UK	age as time-metric. Alcohol, cancer registry region, height, smoking, socio-economic status	Body size in relation to incidence of subtypes of haematological malignancy in the prospective Million Women Study.	Br J Cancer:2013:108(11):2390-8
Murphy	2013	Leukemia	Leukemia	MWS	1	UK	Europe	1705	1300000	10.3 years	1.14	1.08	1.22	1	N/A	N/A	N/A	1	1	2	0	1	23640394	per 10 kg/m2	UK	age as time-metric. Alcohol, cancer registry region, height, smoking, socio-economic status	Body size in relation to incidence of subtypes of haematological malignancy in the prospective Million Women Study.	Br J Cancer:2013:108(11):2390-8
Murphy	2013	NHL	NHL	MWS	1	UK	Europe	4018	1300000	10.3 years	1.1	1.05	1.14	1	N/A	N/A	N/A	1	1	2	0	1	23640394	per 10 kg/m2	UK	age as time-metric. Alcohol, cancer registry region, height, smoking, socio-economic status	Body size in relation to incidence of subtypes of haematological malignancy in the prospective Million Women Study.	Br J Cancer:2013:108(11):2390-8
Stevens	2009	Pancreas	Pancreas	MWS	1	UK	Europe	1338	1290000	Average 7.2 years	1.09	1.03	1.16	1	N/A	N/A	1	1	1	2	0	1	19165860	Categories	UK	controlling for age, region, socioeconomic status, smoking, body mass index and height	Factors associated with incident and fatal pancreatic cancer in a cohort of middle-aged women.	Int J Cancer:2009:124(10):2400-5
Sweetland	2023	Oesophageal (SQ, never-smokers)	Oesophageal (SQ, never-smokers)	MWS	1	UK	Europe	589	1255529	mean 17.7 years	0.65	0.58	0.73	1	N/A	N/A	N/A	1	1	2	0	N/A	37437897	per 5 kg/m2	UK	RR stratified by year of birth and year of recruitment and adjusted for OC use, MHT use, exercise, parity, menopausal status and age, age at menarche, region and socioeconomic status; results in (a) are additionally adjusted for alcohol intake	Adiposity and risk of oesophageal cancer subtypes in the Million Women Study.	Int J Epidemiol:2023:52(6):1795-1804
Sweetland	2023	Oesophageal (adeno)	Oesophageal (adeno)	MWS	1	UK	Europe	1386	1255529	mean 17.7 years	1.48	1.4	1.57	1	1	N/A	1	1	1	2	0	1	37437897	per 5 kg/m2	UK	RR stratified by year of birth and year of recruitment; adjusted for joint smoking and alcohol status, OC use, MHT use, exercise, parity, menopausal status and age, age at menarche, region and socioeconomic status	Adiposity and risk of oesophageal cancer subtypes in the Million Women Study.	Int J Epidemiol:2023:52(6):1795-1804
Benson	2008	Meningioma	Meningioma	MWS	1	UK	Europe	390	1249670	6.2 years	1.21	1.06	1.39	1	N/A	N/A	N/A	1	1	2	0	1	18560401	per 10 kg/m2	UK	adjustments for height, socioeconomic status based on deprivation index, smoking status, alcohol intake, strenuous exercise, age at first birth, parity, and oral contraceptive use	Lifestyle factors and primary glioma and meningioma tumours in the Million Women Study cohort.	Br J Cancer:2008:99(1):185-90
Benson	2008	Glioma	Glioma	MWS	1	UK	Europe	646	1249670	6.2 years	1.03	0.93	1.15	1	N/A	N/A	N/A	1	1	2	0	1	18560401	per 10 kg/m2	UK	adjustments for height, socioeconomic status based on deprivation index, smoking status, alcohol intake, strenuous exercise, age at first birth, parity, and oral contraceptive use	Lifestyle factors and primary glioma and meningioma tumours in the Million Women Study cohort.	Br J Cancer:2008:99(1):185-90
Reeves	2007	Bladder (never-smokers)	Bladder (never-smokers)	MWS	1	UK	Europe	206	1222630	average 5.4 years	1.00995	0.842615	1.21655	1	1	N/A	N/A	1	1	2	0	N/A	17986716	per 10 kg/m2	UK	Adjusted for age, geographical region, socioeconomic status, age at first birth, parity, alcohol intake, physical activity, and, where appropriate, time since menopause and use of hormone replacement therapy	Cancer incidence and mortality in relation to body mass index in the Million Women Study: cohort study.	BMJ:2007:335(7630):1134
Reeves	2007	Lung (never-smokers)	Lung (never-smokers)	MWS	1	UK	Europe	269	1222630	average 5.4 years	0.91	0.77	1.06	1	N/A	N/A	N/A	1	1	2	0	N/A	17986716	per 10 kg/m2	UK	Age, geographic region, physical activity, reproductive history, socioeconomic status, alcohol intake	Cancer incidence and mortality in relation to body mass index in the Million Women Study: cohort study.	BMJ:2007:335(7630):1134
Reeves	2007	Cervix	Cervix	MWS	1	UK	Europe	330	1222630	average 5.4 years	1.0198	0.888819	1.17473	1	N/A	N/A	N/A	1	1	2	0	1	17986716	per 10 kg/m2	UK	Age, alcohol intake, geographic region, hormone replacement therapy, physical activity, reproductive history, smoking status, socio-economic status, time since menopause	Cancer incidence and mortality in relation to body mass index in the Million Women Study: cohort study.	BMJ:2007:335(7630):1134
Reeves	2007	Kidney	Kidney	MWS	1	UK	Europe	723	1222630	average 5.4 years	1.24	1.13	1.36	1	N/A	N/A	1	1	1	2	0	1	17986716	per 10 kg/m2	UK	Adjusted for age, geographical region, socioeconomic status, reproductive history, smoking status, alcohol intake, physical activity, and, where appropriate, time since menopause and use of hormone replacement therapy	Cancer incidence and mortality in relation to body mass index in the Million Women Study: cohort study.	BMJ:2007:335(7630):1134
Reeves	2007	Breast (premenopausal)	Breast (premenopausal)	MWS	1	UK	Europe	1179	1222630	average 5.4 years	0.93	0.86	1	1	N/A	N/A	N/A	1	1	2	0	1	17986716	per 10 kg/m2	UK	Age, alcohol consumption, geographic area, physical activity, reproductive factors, smoking habits, socio-economic status	Cancer incidence and mortality in relation to body mass index in the Million Women Study: cohort study.	BMJ:2007:335(7630):1134
Reeves	2007	Melanoma	Melanoma	MWS	1	UK	Europe	1635	1222630	average 5.4 years	0.97	0.91	1.03	1	N/A	N/A	N/A	1	1	2	0	1	17986716	per 10 kg/m2	UK	Age, geographical region, socioeconomic status, age at first birth, parity, smoking status, alcohol intake, physical activity	Cancer incidence and mortality in relation to body mass index in the Million Women Study: cohort study.	BMJ:2007:335(7630):1134
Reeves	2007	Ovarian	Ovarian	MWS	1	UK	Europe	2406	1222630	average 5.4 years	1.07	1.01	1.13	1	N/A	N/A	N/A	1	1	2	0	1	17986716	per 10 kg/m2	UK	Adjusted for age, geographical region, socioeconomic status, reproductive history, smoking status, alcohol intake, physical activity, and, where appropriate, time since menopause and use of hormone replacement therapy	Cancer incidence and mortality in relation to body mass index in the Million Women Study: cohort study.	BMJ:2007:335(7630):1134
Reeves	2007	Endometrial	Endometrial	MWS	1	UK	Europe	2657	1222630	average 5.4 years	1.7	1.61864	1.78326	1	N/A	N/A	N/A	1	1	2	0	1	17986716	per 10 kg/m2	UK	Adjusted for age, geographical region, socioeconomic status, reproductive history, smoking status, alcohol intake, physical activity, and, where appropriate, time since menopause and use of hormone replacement therapy	Cancer incidence and mortality in relation to body mass index in the Million Women Study: cohort study.	BMJ:2007:335(7630):1134
Sun	2008	Gallbladder	Gallbladder	KNHIS	1	S. Korea	East Asia	4400	1213829	average 10.8 years	1.17	1.08	1.26	1	N/A	N/A	N/A	1	1	2	1	1	18651571	Categories	S. Korea	Adjusted for age, and smoking status (nonsmokers, former smoker, and 1–9, 10–19 and 20+ cigarettes per day for current smokers).	Body mass index and cancer risk in Korean men and women.	Int J Cancer:2008:123(8):1892-6
Bjørge	2007	Endometrial	Endometrial	NBHPC	1	Norway	Europe	9227	1036877	25 years	1.41	1.38	1.44	1	N/A	N/A	N/A	1	1	2	1	0	17066451	Categories	Norway	Age at measurement and birth cohort	Body size in relation to cancer of the uterine corpus in 1 million Norwegian women.	Int J Cancer:2007:120(2):378-83
Engeland	2003	Ovarian	Ovarian	NBHPC	1	Norway	Europe	7720	1024468	average 23 years	0.99	0.96	1.01	1	N/A	N/A	N/A	1	1	2	1	0	12928351	Categories	Norway	adjusted for age at measurement and birth cohort	Height, body mass index, and ovarian cancer: a follow-up of 1.1 million Norwegian women.	J Natl Cancer Inst:2003:95(16):1244-8
Clarke	2018	Cervix	Cervix	KPNC	1	USA	North America	490	944227	average 4.4 yrs	1.35	1.02	1.8	0	N/A	N/A	N/A	0	0	0	1	0	29356609	Categories	USA	Unadjusted	Epidemiologic Evidence That Excess Body Weight Increases Risk of Cervical Cancer by Decreased Detection of Precancer.	J Clin Oncol:2018:36(12):1184-1191
Oze	2024	Gallbladder	Gallbladder	ACC	14	Asia	East Asia	1109	905530	average 14 years	1.15	1.04	1.27	1	N/A	N/A	N/A	1	1	2	0	1	37966009	Categories	China,India,Japan,Korea	Adjusted for age, education, population density, marriage status, past history of CHD, stroke, DM, hypertension, smoking status and alcohol drinking status	Obesity is associated with biliary tract cancer mortality and incidence: A pooled analysis of 21 cohort studies in the Asia Cohort Consortium.	Int J Cancer:2024:154(7):1174-1190
Nordsletten	2023	Cervix	Cervix	NTSP	1	Norway	Europe	7171	894611	average 33.8 years	1.02	0.99	1.05	1	N/A	N/A	N/A	1	1	2	1	0	37713274	per 5 kg/m2	Norway	adjusted for sex and age groups at the time of screening	Body mass index and its association with 22 cancer types: a Norwegian cohort study of 481 202 cancer cases.	Acta Oncol:2023:62(10):1273-1278
Nordsletten	2023	Ovarian	Ovarian	NTSP	1	Norway	Europe	11731	894611	average 33.8 years	0.98	0.96	1.01	1	N/A	N/A	N/A	1	1	2	1	0	37713274	per 5 kg/m2	Norway	adjusted for sex and age groups at the time of screening	Body mass index and its association with 22 cancer types: a Norwegian cohort study of 481 202 cancer cases.	Acta Oncol:2023:62(10):1273-1278
Nordsletten	2023	Endometrial	Endometrial	NTSP	1	Norway	Europe	14561	894611	average 33.8 years	1.36	1.34	1.39	1	N/A	N/A	N/A	1	1	2	1	0	37713274	per 5 kg/m2	Norway	adjusted for sex and age groups at the time of screening	Body mass index and its association with 22 cancer types: a Norwegian cohort study of 481 202 cancer cases.	Acta Oncol:2023:62(10):1273-1278
Chen	2016	Breast (postmenopausal)	Breast (postmenopausal)	TBCSP	1	China (Taiwan)	East Asia	6023	793306	max 13 years	1.21	1.17	1.25	1	N/A	N/A	N/A	1	1	2	0	0	26443343	Categories	Taiwan	age, age at menarche, birth history, number of birth, age at the ﬁrst full-term pregnancy, breast-feeding history and family history of breast cancer	Body mass index and breast cancer: analysis of a nation-wide population-based prospective cohort study on 1 393 985 Taiwanese women.	Int J Obes (Lond):2016:40(3):524-30
Konishi	2022	Breast (premenopausal)	Breast (premenopausal)	JMDC	1	Japan	East Asia	2971	785703	median 2.8 years	0.89	0.84	0.94	1	N/A	N/A	N/A	1	0	1	0	1	35665439	Categories	Japan	adjusted for age category, smoking history, alcohol consumption, and physical activity	Association between body mass index and incidence of breast cancer in premenopausal women: a Japanese nationwide database study.	Breast Cancer Res Treat:2022:194(2):315-325
Oh	2005	Melanoma	Melanoma	KNHIS	1	S. Korea	East Asia	51	781283	10 years	1.95	1.17	3.25	1	N/A	N/A	N/A	1	1	2	1	1	16034050	Categories	S. Korea	Age, alcohol consumption, area of residence, family history of specific cancer, physical activity, smoking habits	Effects of excess weight on cancer incidences depending on cancer sites and histologic findings among men: Korea National Health Insurance Corporation Study.	J Clin Oncol:2005:23(21):4742-54
Oh	2005	NHL	NHL	KNHIS (men)	1	S. Korea	East Asia	190	781283	10 years	1.24	0.96	1.61	1	N/A	N/A	N/A	1	1	2	1	1	16034050	Categories	S. Korea	Age, alcohol consumption, family history of cancer, regular exercise, residence, smoking status	Effects of excess weight on cancer incidences depending on cancer sites and histologic findings among men: Korea National Health Insurance Corporation Study.	J Clin Oncol:2005:23(21):4742-54
Oh	2005	Multiple myeloma	Multiple myeloma	KNHIS	1	S. Korea	East Asia	200	781283	10 years	1.24	0.77	2.02	1	N/A	N/A	N/A	1	1	2	1	1	16034050	Categories	S. Korea	Age, alcohol consumption, family history of cancer, regular exercise, residence, smoking status	Effects of excess weight on cancer incidences depending on cancer sites and histologic findings among men: Korea National Health Insurance Corporation Study.	J Clin Oncol:2005:23(21):4742-54
Oh	2005	Leukemia	Leukemia	KNHIS (men)	1	S. Korea	East Asia	200	781283	10 years	1.07	0.8	1.41	1	N/A	N/A	N/A	1	1	2	1	1	16034050	Categories	S. Korea	Age, alcohol consumption, family history of cancer, regular exercise, residence, smoking status	Effects of excess weight on cancer incidences depending on cancer sites and histologic findings among men: Korea National Health Insurance Corporation Study.	J Clin Oncol:2005:23(21):4742-54
Oh	2005	Gastric (cardia)	Gastric (cardia)	KNHIS	1	S. Korea	East Asia	254	781283	10 years	0.82	0.68	0.98	1	1	N/A	N/A	1	1	2	1	1	16034050	Categories	S. Korea	adjustment for age (as continuous variable in years), smoking status (nonsmoker, former smoker, current smoker), average amount of alcohol consumed per day (none, 0.1 to 14.9, 15.0 to 29.9, or 30.0, g/d), frequency of regular exercise for more than 30 minutes during a week (0 to 2, 3 to 4, or 5 times per week), family history of cancer (yes or no/unknown), and residency area (urban or rural) at b…	Effects of excess weight on cancer incidences depending on cancer sites and histologic findings among men: Korea National Health Insurance Corporation Study.	J Clin Oncol:2005:23(21):4742-54
Sun	2024	Breast (postmenopausal)	Breast (postmenopausal)	ODDS	26	Sweden	Europe	19296	687332	median 24.2 years	1.06	1.04	1.08	1	N/A	N/A	N/A	1	1	2	1	0	39253735	per 5 kg/m2	Sweden	adjusted for baseline age (continuous), weight assessment from the Medical Birth Register (yes/no), mode of weight assessment, mode of height assessment, marital status, education level, and birth country, and stratified by calendar year of birth	Body mass index and risk of over 100 cancer forms and subtypes in 4.1 million individuals in Sweden: the Obesity and Disease Development Sweden (ODDS) pooled cohort study.	Lancet Reg Health Eur:2024:45(101034
Bissell	2020	Breast (postmenopausal)	Breast (postmenopausal)	BCSC	1	USA	North America	14357	679965	median 5.2 years	1.17	1.16	1.18	1	N/A	N/A	N/A	1	1	2	0	0	32727722	Categories	USA	All models adjust for age, BMI, and BI-RADS breast density	Breast Cancer Population Attributable Risk Proportions Associated with Body Mass Index and Breast Density by Race/Ethnicity and Menopausal Status.	Cancer Epidemiol Biomarkers Prev:2020:29(10):2048-2056
Berrington de Gonzalez	2008	Pancreas	Pancreas	KCPS	1	S. Korea	East Asia	2194	613172	median 12 years	0.99	0.92	1.06	1	N/A	N/A	1	1	1	2	0	1	18268120	Categories	S. Korea	adjusted for age, gender, smoking, and fasting serum glucose levels.	Pancreatic cancer and factors associated with the insulin resistance syndrome in the Korean cancer prevention study.	Cancer Epidemiol Biomarkers Prev:2008:17(2):359-64
Teras	2022	NHL	NHL	US cohorts (6)	6	USA	North America	10987	568717	mean 20.8 years	0.97	0.95	0.99	1	N/A	N/A	N/A	1	1	2	0	0	35348212	per 5 kg/m2	USA	adjusted for age, sex (where applicable), cohort	Body size and risk of non-Hodgkin lymphoma by subtype: A pooled analysis from six prospective cohorts in the United States.	Br J Haematol:2022:197(6):714-727
Campbell	2016	Liver	Liver	NIH-AARP	1	USA	North America	1380	566320	max 13 years	1.19	1.12	1.26	1	N/A	1	N/A	1	1	2	0	1	27742674	per 5 kg/m2	USA	age, sex, study, alcohol, smoking, and race	Body Mass Index, Waist Circumference, Diabetes, and Risk of Liver Cancer for U.S. Adults.	Cancer Res:2016:76(20):6076-6083
Jang	2022	Gastric (non-cardia)	Gastric (non-cardia)	ACC	13	East Asia	East Asia	6314	554037	median 14.9 years	0.92	0.87	0.97	1	N/A	N/A	N/A	1	1	2	0	1	35793701	Categories	Japan,Korea,Singapore,China	Adjusted for age at cohort enrollment, sex, country, cigarette smoking status and alcohol drinking status	Association between Body Mass Index and Risk of Gastric Cancer by Anatomic and Histologic Subtypes in Over 500,000 East and Southeast Asian Cohort Participants.	Cancer Epidemiol Biomarkers Prev:2022:31(9):1727-1734
Jackson	2019	Gallbladder	Gallbladder	NIH-AARP	1	USA	North America	210	542356	16 years	1.21	1.01	1.47	1	N/A	N/A	N/A	1	1	2	0	1	31113819	per 5 kg/m2	USA	adjusted for sex, race, education, smoking, and alcoholic consumption, with age as the time scale	Anthropometric Risk Factors for Cancers of the Biliary Tract in the Biliary Tract Cancers Pooling Project.	Cancer Res:2019:79(15):3973-3982
Bissell	2020	Breast (premenopausal)	Breast (premenopausal)	BCSC	1	USA	North America	6887	518851	median 5.2 years	1.06	1.05	1.07	1	N/A	N/A	N/A	1	1	2	0	0	32727722	Categories	USA	All models adjust for age, BMI, and BI-RADS breast density	Breast Cancer Population Attributable Risk Proportions Associated with Body Mass Index and Breast Density by Race/Ethnicity and Menopausal Status.	Cancer Epidemiol Biomarkers Prev:2020:29(10):2048-2056
Kim	2023	Thyroid	Thyroid	NHIS-HEALS	1	S. Korea	East Asia	5960	510619	max 13 years	1.17	1.13	1.22	1	1	N/A	N/A	1	1	2	0	1	37310814	Categories	S. Korea	by sex estimates available. models were adjusted for age, sex, household income status, physical activity, smoking pack-years, frequency of alcohol consumption, height, and medical history of type 2 diabetes or hypertension	Sex-specific Associations between Body Mass Index and Thyroid Cancer Incidence among Korean Adults.	Cancer Epidemiol Biomarkers Prev:2023:32(9):1227-1232
Pang	2017	Pancreas	Pancreas	CKB	1	China	East Asia	595	510314	8 years	1.11	0.97	1.27	1	N/A	N/A	1	1	1	2	0	1	28900029	per 5 kg/m2	China	stratified by age at risk, sex and study area, and adjusted for education, smoking, and alcohol	Young adulthood and adulthood adiposity in relation to incidence of pancreatic cancer: a prospective study of 0.5 million Chinese adults and a meta-analysis.	J Epidemiol Community Health:2017:71(11):1059-1067
Chan	2025	Gastric (cardia)	Gastric (cardia)	CKB	1	China	East Asia	388	509648	median 10.1 years	1.02955	0.870496	1.21251	1	1	N/A	N/A	1	1	2	0	1	39737804	per 1 SD	China	stratified by age-at-risk (10-year bands) and sex, and adjusted for 10 study areas, education level, household income level, family history of cancer, smoking, alcohol consumption, physical activity, and dietary factors significantly associated with the outcome being studied (i.e. fruits, preserved vegetables, soy and spicy food for EC, and fruits for SC).	Adiposity and risks of gastrointestinal cancers: A 10-year prospective study of 0.5â€‰million Chinese adults.	Int J Cancer:2025:156(11):2094-2106
Chan	2025	Gastric (non-cardia)	Gastric (non-cardia)	CKB	1	China	East Asia	2957	509648	median 10.1 years	0.814813	0.760321	0.870496	1	N/A	N/A	N/A	1	1	2	0	1	39737804	per 1 SD	China	stratified by age-at-risk (10-year bands) and sex, and adjusted for 10 study areas, education level, household income level, family history of cancer, smoking, alcohol consumption, physical activity, and dietary factors significantly associated with the outcome being studied (i.e. fruits, preserved vegetables, soy and spicy food for EC, and fruits for SC).	Adiposity and risks of gastrointestinal cancers: A 10-year prospective study of 0.5â€‰million Chinese adults.	Int J Cancer:2025:156(11):2094-2106
Pang	2018	Colorectal	Colorectal	CKB	1	China	East Asia	3461	509568	10 years	1.17	1.11	1.23	1	N/A	N/A	N/A	1	1	2	0	1	29872150	SD	China	Model was stratified by age-at-risk and region, and adjusted for age at baseline, education, smoking, alcohol, physical activity, fresh fruits, vegetables, red meat, and dairy products	Adiposity and risks of colorectal and small intestine cancer in Chinese adults: a prospective study of 0.5 million people.	Br J Cancer:2018:119(2):248-250
Wang	2020	Leukemia	Leukemia	CKB	1	China	East Asia	443	508362	median 8.95 years	1.06	0.92	1.23	1	N/A	N/A	N/A	1	1	2	0	1	31115907	per 5 kg/m2	China	age as time scale. Adjusted for level of education, marital status, household income, alcohol consumption, smoking status, physical activity, and stratified according to age at risk, sex and region	Cancer incidence in relation to body fatness among 0.5 million men and women: Findings from the China Kadoorie Biobank.	Int J Cancer:2020:146(4):987-998
Pang	2019	Liver	Liver	CKB	1	China	East Asia	2568	503991	10 years	0.93	0.87	0.99	1	N/A	N/A	N/A	1	1	2	0	1	30692555	per 5 kg/m2	China	Model was stratified by sex, region, and HBsAg, and adjusted for age at baseline, education,smoking, alcohol, and total physical activity. HR per 5 kg/m2 was corrected for regression dilution (regression dilution ratio = 0.93).	Adiposity in relation to risks of fatty liver, cirrhosis and liver cancer: a prospective study of 0.5 million Chinese adults.	Sci Rep:2019:9(1):785
Kitahara	2016	Thyroid	Thyroid	NIH-AARP	1	USA	North America	587	499843	average 10.4 years	1.14	1.06	1.24	1	1	N/A	N/A	1	1	2	0	1	26756356	per 5 kg/m2	USA	Adjusted for age (used as time metric), sex, alcohol intake, physical activity level, race/ethnicity, marital status, education,and smoking status	Anthropometric Factors and Thyroid Cancer Risk by Histological Subtype: Pooled Analysis of 22 Prospective Studies.	Thyroid:2016:26(2):306-18
Kabat	2013	CML	Leukemia	NIH-AARP	1	USA	North America	176	493188	Median 10.5 years	1.26	0.97	1.65	1	N/A	N/A	N/A	1	1	2	0	1	23625904	Categories	USA	Adjusted for age and for remaining variables where appropriate: body mass index (<25, 25.<30, .30 kg/m2)), smoking intensity (never, <21 cigarettes per day, .21 cigarettes per day), physical activity (<1, 1.2, .3 times per week), and years of education (<12, 12.<16, .16 years); and for sex in the combined analysis.	Lifestyle and dietary factors in relation to risk of chronic myeloid leukemia in the NIH-AARP Diet and Health Study.	Cancer Epidemiol Biomarkers Prev:2013:22(5):848-54
Kitahara	2016	Thyroid	Thyroid	EPIC	1	Europe	Europe	607	487503	average 10.4 years	1.02	0.93	1.12	1	1	N/A	N/A	1	1	2	0	1	26756356	per 5 kg/m2	Denmark,France,Germany,Greece,Italy,Norway,Spain,Sweden,Netherlands,UK	Adjusted for age (used as time metric), sex, alcohol intake, physical activity level, race/ethnicity, marital status, education,and smoking status	Anthropometric Factors and Thyroid Cancer Risk by Histological Subtype: Pooled Analysis of 22 Prospective Studies.	Thyroid:2016:26(2):306-18
Hofmann	2013	Multiple myeloma	Multiple myeloma	NIH-AARP	1	USA	North America	476	485049	4,405,154 PY	1.08	1	1.16	1	N/A	1	N/A	1	1	2	0	0	23543160	per 5 kg/m2	USA	Age, sex, race	Body mass index and physical activity at different ages and risk of multiple myeloma in the NIH-AARP diet and health study.	Am J Epidemiol:2013:177(8):776-86
Chen	2016	Breast (premenopausal)	Breast (premenopausal)	TBCSP	1	China (Taiwan)	East Asia	6709	484473	max 13 years	1	0.96	1.04	1	N/A	N/A	N/A	1	1	2	0	0	26443343	Categories	Taiwan	age, age at menarche, birth history, number of birth, age at the ﬁrst full-term pregnancy, breast-feeding history and family history of breast cancer	Body mass index and breast cancer: analysis of a nation-wide population-based prospective cohort study on 1 393 985 Taiwanese women.	Int J Obes (Lond):2016:40(3):524-30
Abnet	2008	Gastric (cardia)	Gastric (cardia)	NIH-AARP	1	USA	North America	307	480475	max 8 years	1.33	1.18	1.5	1	1	N/A	N/A	1	1	2	0	1	18221867	Categories	USA	Adjusted for age, sex, cigarette smoking, alcohol consumption, education, and physical activity	A prospective study of BMI and risk of oesophageal and gastric adenocarcinoma.	Eur J Cancer:2008:44(3):465-71
Abnet	2008	Gastric (non-cardia)	Gastric (non-cardia)	NIH-AARP	1	USA	North America	315	480475	8 years	0.99	0.87	1.12	1	N/A	N/A	N/A	1	1	2	0	1	18221867	Categories	USA	Age, sex, alcohol consumption, cigarette smoking, education, physical activity	A prospective study of BMI and risk of oesophageal and gastric adenocarcinoma.	Eur J Cancer:2008:44(3):465-71
Sanikini	2020	Oesophageal (adeno)	Oesophageal (adeno)	EPIC	1	Europe	Europe	220	476160	average 14 years	1.37	1.17	1.61	1	1	N/A	1	1	1	2	0	1	31050823	Categories	Denmark,France,Germany,Greece,Italy,Norway,Spain,Sweden,Netherlands,UK	startified by age. models were adjusted for smoking status and education level	Anthropometric and reproductive factors and risk of esophageal and gastric cancer by subtype and subsite: Results from the European Prospective Investigation into Cancer and Nutrition (EPIC) cohort.	Int J Cancer:2020:146(4):929-942
Sanikini	2020	Gastric (cardia)	Gastric (cardia)	EPIC	1	Europe	Europe	373	476160	average 14 years	1.12	0.96	1.32	1	1	N/A	N/A	1	1	2	0	1	31050823	Categories	Denmark,France,Germany,Greece,Italy,Norway,Spain,Sweden,Netherlands,UK	startified by age. models were adjusted for smoking status and education level	Anthropometric and reproductive factors and risk of esophageal and gastric cancer by subtype and subsite: Results from the European Prospective Investigation into Cancer and Nutrition (EPIC) cohort.	Int J Cancer:2020:146(4):929-942
Liu	2021	Gastric (non-cardia)	Gastric (non-cardia)	UK Biobank	1	UK	Europe	191	474929	median 6.6 years	1.07	0.92	1.26	1	N/A	N/A	N/A	1	1	2	0	1	33624430	per 5 kg/m2	UK	stratified by age and additionally adjusted for ethnic (white,non-white), index of multiple deprivation (fifth), alcohol consumption (daily or almost daily, three or four times a week, once or twice a week, one to three times a month, special occasions only, never, or unknown/ missing), smoking status (never smoker, previous smoker, or current smoker), physical activity (low, moderate, or high), …	Body composition and risk of gastric cancer: A population-based prospective cohort study.	Cancer Med:2021:10(6):2164-2174
Lim	2007	NHL	NHL	NIH-AARP	1	USA	North America	1350	473984	5.2 years	1.07	1	1.14	1	N/A	N/A	N/A	1	1	2	0	1	17596266	Categories	USA	Age at entry, alcohol intake, cigarette smoking, education, ethnicity, height, physical activity, caloric intake	Alcohol, smoking, and body size in relation to incident Hodgkin's and non-Hodgkin's lymphoma risk.	Am J Epidemiol:2007:166(6):697-708
Urbute	2022	Ovarian	Ovarian	DMBR	1	Denmark	Europe	102	461646	4,564,750 PY	1.23	1.03	1.46	1	N/A	N/A	N/A	1	1	2	0	1	35405346	per 5 kg/m2	Denmark	age as time-metric. adjusted for: parity (1,2,3,4 + ), use of hormonal contraception (ever, never), family history of ovarian and/or breast cancer (yes,no), other cancers (ever,never), and calendar year (continuous).	Early adulthood overweight and obesity and risk of premenopausal ovarian cancer, and premenopausal breast cancer including receptor status: prospective cohort study of nearly 500,000 Danish women.	Ann Epidemiol:2022:70(61-67
Safizadeh	2025	Colorectal	Colorectal	UK Biobank	1	UK	Europe	5977	460784	Median 12.5 years	1.10438	1.07302	1.13577	1	N/A	N/A	N/A	1	1	2	0	1	39562688	per 1 SD	UK	adjusted for age and sex, height, ethnicity, socio-economic deprivation, education, smoking status, alcohol consumption, physical activity, fruit, vegetable, red meat and processed meat intake, history of bowel cancer screening, family history of CRC, and regular use of NSAIDs	Central obesity may account for most of the colorectal cancer risk linked to obesity: evidence from the UK Biobank prospective cohort.	Int J Obes (Lond):2025:49(4):619-626
Loftfield	2015	Melanoma	Melanoma	NIH-AARP	1	USA	North America	2904	447357	median 10.5 years	1	1	1.05	1	N/A	1	N/A	1	1	2	0	0	25604135	per 1 kg/m2	USA	Adjusted for Age and Sex	Coffee drinking and cutaneous melanoma risk in the NIH-AARP diet and health study.	J Natl Cancer Inst:2015:107(2)
Urbute	2022	Breast (premenopausal)	Breast (premenopausal)	DMBR	1	Denmark	Europe	3032	443887	4,408,736 PY	0.9	0.87	0.95	1	N/A	N/A	N/A	1	1	2	0	1	35405346	per 5 kg/m2	Denmark	age as time-metric. adjusted for: parity (1,2,3,4 + ), use of hormonal contraception (ever, never), family history of ovarian and/or breast cancer (yes, no), smoking (yes, no), highest-achieved education (short, medium, high), other cancers (ever,never), and calendar year (continuous).	Early adulthood overweight and obesity and risk of premenopausal ovarian cancer, and premenopausal breast cancer including receptor status: prospective cohort study of nearly 500,000 Danish women.	Ann Epidemiol:2022:70(61-67
Sorensen	2023	Thyroid	Thyroid	DMBR	1	Denmark	Europe	854	443403	median 10.5 years	1.16	1.09	1.24	1	1	N/A	N/A	1	1	2	0	1	36173097	per 5 kg/m2	Denmark	Adjusted for age (underlying time scale), calendar time (continuous), education (short, medium, high), smoking status (ever, never), benign thyroid disease (ever, never), type II diabetes (ever, never), parity (1,2,3,4+), and oral contraceptive use (ever, never)	Prepregnancy Body Mass Index and Risk of Differentiated Thyroid Cancer: A Prospective Cohort Study of More than 440,000 Danish Women.	Thyroid:2023:33(3):365-372
Parra-Soto	2021	Gastric (cardia)	Gastric (cardia)	UK Biobank	1	UK	Europe	404	437338	median 8.8 years	1.36699	1.24066	1.49379	1	1	N/A	N/A	1	1	2	0	1	33423670	SD	UK	adjusted age, sex, ethnicity, education, deprivation, smoking, dietary intake (alcohol, fruits & vegetables, red & processed meat, and oily fish), discretionary sedentary behaviour and physical activity	Associations of six adiposity-related markers with incidence and mortality from 24 cancers-findings from the UK Biobank prospective cohort study.	BMC Med:2021:19(1):7
Parra-Soto	2021	Multiple myeloma	Multiple myeloma	UK Biobank	1	UK	Europe	763	437306	median 8.8 years	1.10438	1.02084	1.18817	1	N/A	1	N/A	1	1	2	0	1	33423670	SD	UK	adjusted age, sex, ethnicity, education, deprivation, smoking, dietary intake (alcohol, fruits & vegetables, red & processed meat, and oily fish), discretionary sedentary behaviour and physical activity	Associations of six adiposity-related markers with incidence and mortality from 24 cancers-findings from the UK Biobank prospective cohort study.	BMC Med:2021:19(1):7
Parra-Soto	2021	Leukemia	Leukemia	UK Biobank	1	UK	Europe	1129	437276	median 8.8 years	1.07302	1.01042	1.14624	1	N/A	N/A	N/A	1	1	2	0	1	33423670	SD	UK	adjusted age, sex, ethnicity, education, deprivation, smoking, dietary intake (alcohol, fruits & vegetables, red & processed meat, and oily fish), discretionary sedentary behaviour and physical activity	Associations of six adiposity-related markers with incidence and mortality from 24 cancers-findings from the UK Biobank prospective cohort study.	BMC Med:2021:19(1):7
Parra-Soto	2021	NHL	NHL	UK Biobank	1	UK	Europe	1681	437155	median 8.8 years	1.03127	0.979175	1.09392	1	N/A	N/A	N/A	1	1	2	0	1	33423670	SD	UK	adjusted age, sex, ethnicity, education, deprivation, smoking, dietary intake (alcohol, fruits & vegetables, red & processed meat, and oily fish), discretionary sedentary behaviour and physical activity	Associations of six adiposity-related markers with incidence and mortality from 24 cancers-findings from the UK Biobank prospective cohort study.	BMC Med:2021:19(1):7
Rodriguez	2001	Prostate (death)	Prostate (aggressive)	CPS-II	1	USA	North America	3622	434630	average 12.8 years	1.1	1.05	1.16	1	N/A	N/A	N/A	1	1	2	0	1	11319175	Categories	USA	Adjusted for age at interview, race, height, education, exercise, smoking status, and family history of prostate cancer	Body mass index, height, and prostate cancer mortality in two large cohorts of adult men in the United States.	Cancer Epidemiol Biomarkers Prev:2001:10(4):345-53
Hou	2024	Thyroid	Thyroid	SSDMS	1	China	East Asia	1067	428568	average 4.5 years	1.2	1.09	1.31	1	1	N/A	N/A	1	0	1	1	0	38978180	Categories	China	adjusting for sex, FPG, SBP, DBP, age at T2DM diagnosis in all patients with T2DM	The interaction effect between BMI, diabetes and age at diabetes onset on the risk of thyroid cancer: A population-based cohort study in Shanghai, China.	Diabetes Obes Metab:2024:26(9):3988-3997
Rask-Andersen	2023	Gallbladder	Gallbladder	UK Biobank	1	UK	Europe	124	428011	average 13.6 years	1.46	1.21	1.77	1	N/A	N/A	N/A	1	1	2	0	1	37311415	SD	UK	adjusted by age. All estimates were adjusted for year of birth, smoking, and 15 principal components	Adiposity and sex-specific cancer risk.	Cancer Cell:2023:41(6):1186-1197.e4
Rask-Andersen	2023	Pancreas	Pancreas	UK Biobank	1	UK	Europe	1302	427730	average 13.6 years	1.17	1.1	1.24	1	N/A	N/A	1	1	1	2	0	1	37311415	SD	UK	adjusted by age. All estimates were adjusted for year of birth, smoking, and 15 principal components	Adiposity and sex-specific cancer risk.	Cancer Cell:2023:41(6):1186-1197.e4
Rask-Andersen	2023	Liver	Liver	UK Biobank	1	UK	Europe	810	427658	average 13.6 years	1.37	1.27	1.48	1	N/A	N/A	N/A	1	1	2	0	1	37311415	SD	UK	adjusted by age. All estimates were adjusted for year of birth, smoking, and 15 principal components	Adiposity and sex-specific cancer risk.	Cancer Cell:2023:41(6):1186-1197.e4
Rask-Andersen	2023	Oesophageal (adeno)	Oesophageal (adeno)	UK Biobank	1	UK	Europe	730	427591	average 13.3 years	1.51	1.38	1.66	1	1	N/A	1	1	1	2	0	1	37311415	SD	UK	adjusted by age. All estimates were adjusted for year of birth, smoking, and 15 principal components	Adiposity and sex-specific cancer risk.	Cancer Cell:2023:41(6):1186-1197.e4
Rask-Andersen	2023	Thyroid	Thyroid	UK Biobank	1	UK	Europe	364	427514	average 13.3 years	1.18	1.06	1.31	1	1	N/A	N/A	1	1	2	0	1	37311415	SD	UK	adjusted by age. All estimates were adjusted for year of birth, smoking, and 15 principal components	Adiposity and sex-specific cancer risk.	Cancer Cell:2023:41(6):1186-1197.e4
Rask-Andersen	2023	Kidney	Kidney	UK Biobank	1	UK	Europe	1462	427118	average 13.3 years	1.37	1.29	1.45	1	N/A	N/A	1	1	1	2	0	1	37311415	SD	UK	adjusted by age. All estimates were adjusted for year of birth, smoking, and 15 principal components	Adiposity and sex-specific cancer risk.	Cancer Cell:2023:41(6):1186-1197.e4
Rask-Andersen	2023	Melanoma	Melanoma	UK Biobank	1	UK	Europe	2847	423881	average 13.6 years	1.03	0.99	1.07	1	N/A	N/A	N/A	1	1	2	0	1	37311415	SD	UK	adjusted by age. All estimates were adjusted for year of birth, smoking, and 15 principal components	Adiposity and sex-specific cancer risk.	Cancer Cell:2023:41(6):1186-1197.e4
Sun	2024	Oesophageal (SQ, never-smokers)	Oesophageal (SQ, never-smokers)	ODDS	26	Sweden	Europe	114	394435	median 24.2 years	0.61	0.44	0.85	1	N/A	N/A	N/A	1	1	2	1	N/A	39253735	per 5 kg/m2	Sweden	adjusted for baseline age (continuous), weight assessment from the Medical Birth Register (yes/no), mode of weight assessment, mode of height assessment, marital status, education level, and birth country, and stratified all models by sex (when men and women combined) and calendar year of birth	Body mass index and risk of over 100 cancer forms and subtypes in 4.1 million individuals in Sweden: the Obesity and Disease Development Sweden (ODDS) pooled cohort study.	Lancet Reg Health Eur:2024:45(101034
Sun	2024	Head and neck (never-smokers)	Head and neck (never-smokers)	ODDS	26	Sweden	Europe	990	394435	median 24.2 years	1.05	0.95	1.15	1	1	N/A	N/A	1	1	2	1	N/A	39253735	per 5 kg/m2	Sweden	adjusted for baseline age (continuous), weight assessment from the Medical Birth Register (yes/no), mode of weight assessment, mode of height assessment, marital status, education level, and birth country, and stratified all models by sex (when men and women combined) and calendar year of birth	Body mass index and risk of over 100 cancer forms and subtypes in 4.1 million individuals in Sweden: the Obesity and Disease Development Sweden (ODDS) pooled cohort study.	Lancet Reg Health Eur:2024:45(101034
Sun	2024	Lung (never-smokers)	Lung (never-smokers)	ODDS	26	Sweden	Europe	1314	394435	median 24.2 years	0.75	0.69	0.83	1	N/A	N/A	N/A	1	1	2	1	N/A	39253735	per 5 kg/m2	Sweden	adjusted for baseline age (continuous), weight assessment from the Medical Birth Register (yes/no), mode of weight assessment, mode of height assessment, marital status, education level, and birth country, and stratified all models by sex (when men and women combined) and calendar year of birth	Body mass index and risk of over 100 cancer forms and subtypes in 4.1 million individuals in Sweden: the Obesity and Disease Development Sweden (ODDS) pooled cohort study.	Lancet Reg Health Eur:2024:45(101034
Sun	2024	Bladder (never-smokers)	Bladder (never-smokers)	ODDS	26	Sweden	Europe	1902	394435	median 24.2 years	0.98	0.91	1.05	1	1	N/A	N/A	1	1	2	1	N/A	39253735	per 5 kg/m2	Sweden	adjusted for baseline age (continuous), weight assessment from the Medical Birth Register (yes/no), mode of weight assessment, mode of height assessment, marital status, education level, and birth country, and stratified all models by sex (when men and women combined) and calendar year of birth	Body mass index and risk of over 100 cancer forms and subtypes in 4.1 million individuals in Sweden: the Obesity and Disease Development Sweden (ODDS) pooled cohort study.	Lancet Reg Health Eur:2024:45(101034
Koyanagi	2023	Oesophageal (adeno)	Oesophageal (adeno)	Japan cohorts (10)	10	Japan	East Asia	86	394247	average 13.8 years	1.01	0.69	1.48	1	1	N/A	1	1	1	2	0	1	37013939	per 5 kg/m2	Japan	adjusted for sex, age, area (for multicentric studies,namely JPHC-I, JPHC-II, JACC, and LSS), pack-years, alcohol consumption, and current drinker, and history of diabetes	Body mass index and esophageal and gastric cancer: A pooled analysis of 10 population-based cohort studies in Japan.	Cancer Sci:2023:114(7):2961-2972
Koyanagi	2023	Gastric (cardia)	Gastric (cardia)	Japan cohorts (10)	10	Japan	East Asia	728	394247	average 13.8 years	1.15	1	1.32	1	1	N/A	N/A	1	1	2	0	1	37013939	per 5 kg/m2	Japan	adjusted for sex, age, area (for multicentric studies,namely JPHC-I, JPHC-II, JACC, and LSS), pack-years, alcohol consumption, and current drinker, and history of diabetes	Body mass index and esophageal and gastric cancer: A pooled analysis of 10 population-based cohort studies in Japan.	Cancer Sci:2023:114(7):2961-2972
Fowke	2015	Prostate (death)	Prostate (aggressive)	ACC	16	East Asia	East Asia	601	385741	Average 10.25 years	1.04	0.92	1.18	1	N/A	N/A	N/A	1	1	2	0	0	26243736	Categories	Japan,China,Korea,Taiwan,Singapore	age, education, population density, marital status, and history of severe cancer, heart disease, or stroke at baseline	Associations of body mass index, smoking, and alcohol consumption with prostate cancer mortality in the Asia Cohort Consortium.	Am J Epidemiol:2015:182(5):381-9
Rodriguez	2001	Prostate (death)	Prostate (aggressive)	CPS-I	1	USA	North America	1590	381638	4,200,363 PY	1.07	0.99	1.16	1	N/A	N/A	N/A	1	1	2	0	1	11319175	Categories	USA	Adjusted for age at interview, race, height, education, exercise, smoking status, and family history of prostate cancer	Body mass index, height, and prostate cancer mortality in two large cohorts of adult men in the United States.	Cancer Epidemiol Biomarkers Prev:2001:10(4):345-53
Michaud	2011	Meningioma	Meningioma	EPIC	1	Europe	Europe	203	380775	8.4 years	1.12	0.95	1.32	1	N/A	N/A	N/A	1	1	2	0	0	21685234	per 5 kg/m2	Denmark,France,Germany,Greece,Italy,Norway,Spain,Sweden,Netherlands,UK	models stratified by age, country, sex and adjusted for education	Anthropometric measures, physical activity, and risk of glioma and meningioma in a large prospective cohort study.	Cancer Prev Res (Phila):2011:4(9):1385-92
Michaud	2011	Glioma	Glioma	EPIC	1	Europe	Europe	340	380775	8.4 years	1.02	0.89	1.17	1	N/A	N/A	N/A	1	1	2	0	0	21685234	per 5 kg/m2	Denmark,France,Germany,Greece,Italy,Norway,Spain,Sweden,Netherlands,UK	models stratified by age, country, sex and adjusted for education	Anthropometric measures, physical activity, and risk of glioma and meningioma in a large prospective cohort study.	Cancer Prev Res (Phila):2011:4(9):1385-92
Britton	2008	Multiple myeloma	Multiple myeloma	EPIC	1	Europe	Europe	268	371983	average 8.71 yrs	1.09	0.91	1.31	1	N/A	N/A	N/A	1	1	2	0	1	18835833	Categories	Denmark,France,Germany,Greece,Italy,Netherlands,Norway,Spain,Sweden,UK	Cox regression models stratified by recruitment age and study center; adjustment for smoking status (never, past 10+ years, past < 10 years, current, or other) and education (no school degree or primary school, technical or professional school, secondary school, and university degree).	Anthropometric characteristics and non-Hodgkin's lymphoma and multiple myeloma risk in the European Prospective Investigation into Cancer and Nutrition (EPIC).	Haematologica:2008:93(11):1666-77
Britton	2008	DLBCL, FL	NHL	EPIC	1	Europe	Europe	275	371983	average 8.71 yrs	1.05	0.89	1.25	1	N/A	N/A	N/A	1	1	2	0	1	18835833	Categories	Denmark,France,Germany,Greece,Italy,Netherlands,Norway,Spain,Sweden,UK	Cox regression models stratified by recruitment age and study center; adjustment for smoking status (never, past 10+ years, past < 10 years, current, or other) and education (no school degree or primary school, technical or professional school, secondary school, and university degree).	Anthropometric characteristics and non-Hodgkin's lymphoma and multiple myeloma risk in the European Prospective Investigation into Cancer and Nutrition (EPIC).	Haematologica:2008:93(11):1666-77
Son	2018	Thyroid	Thyroid	KNHIS	1	S. Korea	East Asia	3308	351402	median 7 years	1.21	1.14	1.29	1	1	N/A	N/A	1	1	2	1	1	29937167	Categories	S. Korea	age, sex, smoking, alcohol, exercise, diabetes, dyslipidemia.	The risk of thyroid cancer and obesity: A nationwide population-based study using the Korea National Health Insurance Corporation cohort database.	Surg Oncol:2018:27(2):166-171
Koyanagi	2018	Pancreas	Pancreas	Japan cohorts (9)	9	Japan	East Asia	1593	345799	average 13.0 years	1.02	0.92	1.13	1	N/A	N/A	1	1	1	2	0	1	29225297	per 1 kg/m2	Japan	Adjusted for age, area, smoking, drinking, and history of diabetes	Body-Mass Index and Pancreatic Cancer Incidence: A Pooled Analysis of Nine Population-Based Cohort Studies With More Than 340,000 Japanese Subjects.	J Epidemiol:2018:28(5):245-252
Yang	2022	Breast (postmenopausal)	Breast (postmenopausal)	MWS	1	UK	Europe	15506	342079	average 14 years	1.2	1.18	1.22	1	N/A	N/A	N/A	1	1	2	0	1	35255844	per 5 kg/m2	UK	adjusted for social deprivation, education, adult height, first-degree family history of breast cancer, smoking, exercise, alcohol consumption, age at menarche, parity and age at first birth, use of oral contraceptives, and age at menopause	Body size in early life and the risk of postmenopausal breast cancer.	BMC Cancer:2022:22(1):232
Choi	2024	Gastric (non-cardia)	Gastric (non-cardia)	NHIS-HEALS	1	S. Korea	East Asia	4277	341199	median 10 years	1.08	1.03	1.13	1	N/A	N/A	N/A	1	1	2	0	1	40703687	Categories	S. Korea	adjusted for age, sex, smoking status, alcohol consumption frequency per week, history of diabetes mellitus, hypertension, and dyslipidemia with consideration of a 2-year latency period.	Effect of body mass index on gastric cancer risk according to sex in Korea: a nationwide cohort study and literature review	Ewha Med J:2024:47(2):e19
Sedlmeier	2023	Gallbladder	Gallbladder	EPIC	1	Europe	Europe	299	340152	median 15.3 years	1.23	1.07	1.41	1	N/A	N/A	N/A	1	1	2	0	0	36460776	per 5 kg/m2	Denmark,France,Germany,Italy,Netherlands,Norway,Spain,Sweden,UK	Models were stratified by age at recruitment (in 5-year groups), sex, and study centre	Body shape phenotypes of multiple anthropometric traits and cancer risk: a multi-national cohort study.	Br J Cancer:2023:128(4):594-605
Sedlmeier	2023	Gastric (non-cardia)	Gastric (non-cardia)	EPIC	1	Europe	Europe	331	340152	median 15.3 years	1.01	0.88	1.17	1	N/A	N/A	N/A	1	1	2	0	0	36460776	per 5 kg/m2	Denmark,France,Germany,Italy,Netherlands,Norway,Spain,Sweden,UK	Models were stratified by age at recruitment (in 5-year groups), sex, and study centre, and adjusted for education (none, primary school completed, technical/professional school, secondary school, longer education (including university degree)), smoking status/intensity (never, quit ≤10 years ago, quit 11-20 years ago, quit >20 years ago, currently 1-15 cigarettes/day, currently 16-25 cigarettes/…	Body shape phenotypes of multiple anthropometric traits and cancer risk: a multi-national cohort study.	Br J Cancer:2023:128(4):594-605
Sedlmeier	2023	Liver	Liver	EPIC	1	Europe	Europe	392	340152	median 15.3 years	0.99	0.71	1.39	1	N/A	N/A	N/A	1	1	2	0	0	36460776	per 5 kg/m2	Denmark,France,Germany,Italy,Netherlands,Norway,Spain,Sweden,UK	Models were stratified by age at recruitment (in 5-year groups), sex, and study centre	Body shape phenotypes of multiple anthropometric traits and cancer risk: a multi-national cohort study.	Br J Cancer:2023:128(4):594-605
Sedlmeier	2023	Kidney	Kidney	EPIC	1	Europe	Europe	899	340152	median 15.3 years	1.31	1.21	1.42	1	N/A	N/A	0	0	1	1	0	0	36460776	per 5 kg/m2	Denmark,France,Germany,Italy,Netherlands,Norway,Spain,Sweden,UK	Models were stratified by age at recruitment (in 5-year groups), sex, and study centre	Body shape phenotypes of multiple anthropometric traits and cancer risk: a multi-national cohort study.	Br J Cancer:2023:128(4):594-605
Sedlmeier	2023	Ovarian	Ovarian	EPIC	1	Europe	Europe	1045	340152	median 15.3 years	1.06	0.99	1.15	1	N/A	N/A	N/A	1	1	2	0	0	36460776	per 5 kg/m2	Denmark,France,Germany,Italy,Netherlands,Norway,Spain,Sweden,UK	Models were stratified by age at recruitment (in 5-year groups), sex, and study centre	Body shape phenotypes of multiple anthropometric traits and cancer risk: a multi-national cohort study.	Br J Cancer:2023:128(4):594-605
Sedlmeier	2023	Pancreas	Pancreas	EPIC	1	Europe	Europe	1097	340152	median 15.3 years	1.12	1.03	1.21	1	N/A	N/A	0	0	1	1	0	0	36460776	per 5 kg/m2	Denmark,France,Germany,Italy,Netherlands,Norway,Spain,Sweden,UK	Models were stratified by age at recruitment (in 5-year groups), sex, and study centre	Body shape phenotypes of multiple anthropometric traits and cancer risk: a multi-national cohort study.	Br J Cancer:2023:128(4):594-605
Sedlmeier	2023	Melanoma	Melanoma	EPIC	1	Europe	Europe	3839	340152	median 15.3 years	0.87	0.8	0.96	1	N/A	N/A	N/A	1	1	2	0	0	36460776	per 5 kg/m2	Denmark,France,Germany,Italy,Netherlands,Norway,Spain,Sweden,UK	Models were stratified by age at recruitment (in 5-year groups), sex, and study centre	Body shape phenotypes of multiple anthropometric traits and cancer risk: a multi-national cohort study.	Br J Cancer:2023:128(4):594-605
Sedlmeier	2023	Colorectal	Colorectal	EPIC	1	Europe	Europe	5225	340152	median 15.3 years	1.14	1.1	1.18	1	N/A	N/A	N/A	1	1	2	0	0	36460776	per 5 kg/m2	Denmark,France,Germany,Italy,Netherlands,Norway,Spain,Sweden,UK	Models were stratified by age at recruitment (in 5-year groups), sex, and study centre	Body shape phenotypes of multiple anthropometric traits and cancer risk: a multi-national cohort study.	Br J Cancer:2023:128(4):594-605
SaberiHosnijeh	2013	Leukemia	Leukemia	EPIC	1	Europe	Europe	660	321077	11.52 years	1	0.89	1.12	1	N/A	N/A	N/A	1	1	2	0	0	23288400	Categories	Denmark,France,Germany,Greece,Italy,Norway,Spain,Sweden,Netherlands,UK	Age at recruitment, country	Anthropometric characteristics and risk of lymphoid and myeloid leukemia in the European Prospective Investigation into Cancer and Nutrition (EPIC).	Cancer Causes Control:2013:24(3):427-38
Adams	2008	Renal cell carcinoma	Kidney	NIH-AARP	1	USA	North America	1366	320618	8.2 years	1.37	1.29	1.47	1	N/A	N/A	1	1	1	2	0	1	18544571	Categories	USA	Adjusted for age, smoking status and dose, physical activity, protein intake, and history of diabetes.	Body size and renal cell cancer incidence in a large US cohort study.	Am J Epidemiol:2008:168(3):268-77
Wang	2020	Breast (premenopausal)	Breast (premenopausal)	CKB	1	China	East Asia	519	300115	median 8.95 years	1.15	1	1.31	1	N/A	N/A	N/A	1	1	2	0	1	31115907	per 5 kg/m2	China	age as time scale. Adjusted for level of education, marital status, household income, alcohol consumption, smoking status, physical activity, and stratified according to age at risk, sex and region	Cancer incidence in relation to body fatness among 0.5 million men and women: Findings from the China Kadoorie Biobank.	Int J Cancer:2020:146(4):987-998
Wang	2020	Breast (postmenopausal)	Breast (postmenopausal)	CKB	1	China	East Asia	1202	300115	median 8.95 years	1.29	1.18	1.4	1	N/A	N/A	N/A	1	1	2	0	1	31115907	per 5 kg/m2	China	age as time scale. Adjusted for level of education, marital status, household income, alcohol consumption, smoking status, physical activity, and stratified according to age at risk, sex and region	Cancer incidence in relation to body fatness among 0.5 million men and women: Findings from the China Kadoorie Biobank.	Int J Cancer:2020:146(4):987-998
Wang	2020	Ovarian	Ovarian	CKB	1	China	East Asia	264	295684	median 8.95 years	1.13	0.94	1.35	1	N/A	N/A	N/A	1	1	2	0	1	31115907	per 5 kg/m2	China	age as time scale. Adjusted for level of education, marital status, household income, alcohol consumption, smoking status, physical activity, and stratified according to age at risk, sex and region	Cancer incidence in relation to body fatness among 0.5 million men and women: Findings from the China Kadoorie Biobank.	Int J Cancer:2020:146(4):987-998
Paragomi	2024	Colorectal	Colorectal	ACC (Japan)	9	Japan	East Asia	7691	294592	median 15.2 years	1.13	1.08	1.19	1	N/A	N/A	N/A	1	1	2	0	1	39196559	Categories	Japan	adjusted for age at baseline, sex, diabetes at baseline, current smoker, and ever alcohol use	Body Mass Index and Risk of Colorectal Cancer Incidence and Mortality in Asia.	JAMA Netw Open:2024:7(8):e2429494
Stenehjem	2018	Melanoma	Melanoma	Janus	1	Norway	Europe	2989	291602	average 27 years	1.08	1.03	1.13	1	N/A	N/A	N/A	1	1	2	0	1	28983909	per 5 kg/m2	Norway	Adjusted for age (as the time scale), ambient UVR of residence, average intensity of sunburns, occupation, physical activity, education, smoking status. Adjusted for height in addition to covariates in 2 and 4.	Anthropometric factors and cutaneous melanoma: Prospective data from the population-based Janus Cohort.	Int J Cancer:2018:142(4):681-690
Wang	2020	Endometrial	Endometrial	CKB	1	China	East Asia	275	288492	median 8.95 years	2.01	1.72	2.35	1	N/A	N/A	N/A	1	1	2	0	1	31115907	per 5 kg/m2	China	age as time scale. Adjusted for level of education, marital status, household income, alcohol consumption, smoking status, physical activity, and stratified according to age at risk, sex and region	Cancer incidence in relation to body fatness among 0.5 million men and women: Findings from the China Kadoorie Biobank.	Int J Cancer:2020:146(4):987-998
Wang	2020	Cervix	Cervix	CKB	1	China	East Asia	698	288492	median 8.95 years	1.15	1.03	1.29	1	N/A	N/A	N/A	1	1	2	0	1	31115907	per 5 kg/m2	China	age as time scale. Adjusted for level of education, marital status, household income, alcohol consumption, smoking status, physical activity, and stratified according to age at risk, sex and region	Cancer incidence in relation to body fatness among 0.5 million men and women: Findings from the China Kadoorie Biobank.	Int J Cancer:2020:146(4):987-998
Pagadala	2024	Prostate (death)	Prostate (aggressive)	MVP	1	USA	North America	3250	281923	N/S	0.858734	0.815373	0.95099	1	N/A	N/A	N/A	1	N/S	1	0	1	38865417	per 1 kg/m2	USA	Adjusted for genetic ancestry, family history, and four lifestyle factors (smoking, diet, BMI, and exercise). Cox proportional hazards results for the associations of age at death from PCa, age at diagnosis of metastatic PCa, and age at diagnosis of PCa.	Healthy lifestyle and prostate cancer risk in the Million Veteran Program.	Cancer:2024:130(20):3496-3505
Murtha	2022	Pancreas	Pancreas	UWHC	1	USA	North America	184	277520	max 2 years (caco)	1	0.9	1.11	1	N/A	N/A	1	1	0	1	0	1	35817851	per 5 kg/m2	USA	adjusted for age, sex (for non-sex specific cancers), race/ethnicity, and smoking status	Obesity and "obesity-related" cancers: are there body mass index cut-points?	Int J Obes (Lond):2022:46(10):1770-1777
Murtha	2022	Liver	Liver	UWHC	1	USA	North America	274	277520	max 2 years (caco)	1.08	0.99	1.17	1	N/A	1	N/A	1	0	1	0	1	35817851	per 5 kg/m2	USA	adjusted for age, sex (for non-sex specific cancers), race/ethnicity, and smoking status	Obesity and "obesity-related" cancers: are there body mass index cut-points?	Int J Obes (Lond):2022:46(10):1770-1777
Murtha	2022	Meningioma	Meningioma	UWHC	1	USA	North America	346	277520	max 2 years (caco)	1.04	0.97	1.11	1	N/A	N/A	N/A	1	0	1	0	1	35817851	per 5 kg/m2	USA	adjusted for age, sex (for non-sex specific cancers), race/ethnicity, and smoking status	Obesity and "obesity-related" cancers: are there body mass index cut-points?	Int J Obes (Lond):2022:46(10):1770-1777
Murtha	2022	Kidney	Kidney	UWHC	1	USA	North America	478	277520	max 2 years (caco)	1.22	1.16	1.29	1	N/A	N/A	1	1	0	1	0	1	35817851	per 5 kg/m2	USA	adjusted for age, sex (for non-sex specific cancers), race/ethnicity, and smoking status	Obesity and "obesity-related" cancers: are there body mass index cut-points?	Int J Obes (Lond):2022:46(10):1770-1777
Murtha	2022	Colorectal	Colorectal	UWHC	1	USA	North America	556	277520	max 2 years (caco)	1.05	1	1.12	1	N/A	N/A	N/A	1	0	1	0	1	35817851	per 5 kg/m2	USA	adjusted for age, sex (for non-sex specific cancers), race/ethnicity, and smoking status	Obesity and "obesity-related" cancers: are there body mass index cut-points?	Int J Obes (Lond):2022:46(10):1770-1777
Murtha	2022	Thyroid	Thyroid	UWHC	1	USA	North America	513	277520	max 2 years (caco)	1.06	1.01	1.12	1	1	N/A	N/A	1	0	1	0	1	35817851	per 5 kg/m2	USA	adjusted for age, sex (for non-sex specific cancers), race/ethnicity, and smoking status	Obesity and "obesity-related" cancers: are there body mass index cut-points?	Int J Obes (Lond):2022:46(10):1770-1777
Renehan	2012	Colorectal	Colorectal	NIH-AARP	1	USA	North America	4076	273679	2,509,662 PY	1.1	1.06	1.14	1	N/A	N/A	N/A	1	1	2	0	1	23186750	per 5 kg/m2	USA	Adjusted for age (in the baseline hazard of the Cox regression), race/ethnicity, educational level, physical activity level, smoking status, and alcohol consumption	Body mass index at different adult ages, weight change, and colorectal cancer risk in the National Institutes of Health-AARP Cohort.	Am J Epidemiol:2012:176(12):1130-40
Petrick	2017	Oesophageal (adeno)	Oesophageal (adeno)	NIH-AARP	1	USA	North America	433	271271	Max 16 years	1.40255	1.27628	1.53862	1	1	1	1	1	1	2	0	1	28196067	per 1 kg/m2	USA	age as time-metric. Adjusted for sex, race, smoking, education, and study	Body weight trajectories and risk of oesophageal and gastric cardia adenocarcinomas: a pooled analysis of NIH-AARP and PLCO Studies.	Br J Cancer:2017:116(7):951-959
Moore	2009	Glioma	Glioma	NIH-AARP	1	USA	North America	236	270395	8.2 years	1.01	0.89	1.14	1	N/A	N/A	N/A	1	1	2	0	0	19808953	Categories	USA	adjusted for age at baseline, age-squared, gender, race, highest level of education, and marital status. Also adjusted for physical activity during the past 10 y and adult height	Height, body mass index, and physical activity in relation to glioma risk.	Cancer Res:2009:69(21):8349-55
Arjani	2022	Pancreas	Pancreas	NIH-AARP	1	USA	North America	3092	269480	median 13.1 years	1.09	1.04	1.13	1	N/A	N/A	1	1	1	2	0	1	36255251	per 5 kg/m2	USA	by sex estimates available. age as the time metric, which adjusts for age, and adjusted for sex, smoking status/intesity, heavy drinking. Continuous hazard ratio after excluding BMI <18.5 kg/m2	Body Mass Index Trajectories Across the Adult Life Course and Pancreatic Cancer Risk.	JNCI Cancer Spectr:2022:6(6)
Lee	2019	Prostate (death)	Prostate (aggressive)	KNHIS	1	S. Korea	East Asia	289	268944	14-year data	1.39	1.11	1.73	1	N/A	N/A	N/A	1	1	2	1	1	30282445	Categories	S. Korea	Adjusted for age, income, total cholesterol, family history of cancer, Charlson comorbidity index, smoking status, alcohol consumption, physical activity, and regular use of aspirin	The Health Burden of Cancer Attributable to Obesity in Korea: A Population-Based Cohort Study.	Cancer Res Treat:2019:51(3):933-940
Lu	2024	Breast (postmenopausal)	Breast (postmenopausal)	UK Biobank	1	UK	Europe	6956	249083	median 12 years	1.12014	1.09088	1.14839	1	N/A	N/A	N/A	1	1	2	0	1	39150790	per 11.9 kg/m2	UK	adjusted for age at baseline, education level, race, height, total physical activity, smoking status and pack years of smoking, alcohol use, regular use of aspirin, consumption of processed meat, vegetable intake, fresh fruit intake, cereal intake, circulating vitamin D levels, family history of cancer, and history of bowel cancer screening	A validated estimate of visceral adipose tissue volume in relation to cancer risk.	J Natl Cancer Inst:2024:116(12):1942-1951
Shao	2022	Lung (never-smokers)	Lung (never-smokers)	UK Biobank	1	UK	Europe	496	244574	median 9.1 years	1.10408	0.527732	2.19245	1	N/A	N/A	N/A	1	1	2	0	N/A	36014876	per 1 kg/m2	UK	adjusted for age, sex, education level, ethnicity, family history of LC and personal history of emphysema/bronchitis	Metabolic Obesity Phenotypes and Risk of Lung Cancer: A Prospective Cohort Study of 450,482 UK Biobank Participants.	Nutrients:2022:14(16)
Nordsletten	2023	Breast (premenopausal)	Breast (premenopausal)	NTSP	1	Norway	Europe	15217	234892	average 33.8 years	0.81	0.79	0.84	1	N/A	N/A	N/A	1	1	2	1	0	37713274	per 5 kg/m2	Norway	adjusted for sex and age groups at the time of screening	Body mass index and its association with 22 cancer types: a Norwegian cohort study of 481 202 cancer cases.	Acta Oncol:2023:62(10):1273-1278
Rask-Andersen	2023	Ovarian	Ovarian	UK Biobank	1	UK	Europe	958	230421	average 13.6 years	1.06419	1.00037	1.13209	1	N/A	N/A	N/A	1	1	2	0	1	37311415	SD	UK	adjusted by age. All estimates were adjusted for year of birth, smoking, and 15 principal components	Adiposity and sex-specific cancer risk.	Cancer Cell:2023:41(6):1186-1197.e4
Rask-Andersen	2023	Endometrial	Endometrial	UK Biobank	1	UK	Europe	1291	230221	average 13.6 years	1.73636	1.64502	1.83276	1	N/A	N/A	N/A	1	1	2	0	1	37311415	SD	UK	adjusted by age. All estimates were adjusted for year of birth, smoking, and 15 principal components	Adiposity and sex-specific cancer risk.	Cancer Cell:2023:41(6):1186-1197.e4
Rask-Andersen	2023	Cervix	Cervix	UK Biobank	1	UK	Europe	113	229443	average 13.6 years	1.1385	0.953317	1.35965	1	N/A	N/A	N/A	1	1	2	0	1	37311415	SD	UK	adjusted by age. All estimates were adjusted for year of birth, smoking, and 15 principal components	Adiposity and sex-specific cancer risk.	Cancer Cell:2023:41(6):1186-1197.e4
Nunez	2018	Colorectal	Colorectal	45 and Up	1	Australia	Australia	1204	226584	Average 2.7 years	1.14	1.06	1.24	1	N/A	N/A	N/A	1	0	1	0	1	29510753	Categories	Australia	age as time-metric. adjusted for: birth cohort, sex, education, BMI, sitting time, time spent on moderate and vigorous activity, smoking, alcohol, country of birth, guidelines of fruit and vegetables, weekly intake of processed food, red meat and fibre, aspirin use, parental history of CRC and history of colorectal testing	Physical activity, obesity and sedentary behaviour and the risks of colon and rectal cancers in the 45 and up study.	BMC Public Health:2018:18(1):325
Sedlmeier	2023	Cervix	Cervix	EPIC	1	Europe	Europe	259	221934	median 15.3 years	0.7	0.52	0.96	1	N/A	N/A	N/A	1	1	2	0	0	36460776	per 5 kg/m2	Denmark,France,Germany,Italy,Netherlands,Norway,Spain,Sweden,UK	Models were stratified by age at recruitment (in 5-year groups), sex, and study centre	Body shape phenotypes of multiple anthropometric traits and cancer risk: a multi-national cohort study.	Br J Cancer:2023:128(4):594-605
Sedlmeier	2023	Endometrial	Endometrial	EPIC	1	Europe	Europe	1442	221934	median 15.3 years	1.5	1.42	1.58	1	N/A	N/A	N/A	1	1	2	0	0	36460776	per 5 kg/m2	Denmark,France,Germany,Italy,Netherlands,Norway,Spain,Sweden,UK	Models were stratified by age at recruitment (in 5-year groups), sex, and study centre	Body shape phenotypes of multiple anthropometric traits and cancer risk: a multi-national cohort study.	Br J Cancer:2023:128(4):594-605
Sedlmeier	2023	Breast (premenopausal)	Breast (premenopausal)	EPIC	1	Europe	Europe	2318	221934	median 15.3 years	0.98	0.93	1.03	1	N/A	N/A	N/A	1	1	2	0	0	36460776	per 5 kg/m2	Denmark,France,Germany,Italy,Netherlands,Norway,Spain,Sweden,UK	Models were stratified by age at recruitment (in 5-year groups), sex, and study centre	Body shape phenotypes of multiple anthropometric traits and cancer risk: a multi-national cohort study.	Br J Cancer:2023:128(4):594-605
Sedlmeier	2023	Breast (postmenopausal)	Breast (postmenopausal)	EPIC (not Greece)	1	Europe	Europe	4988	221934	median 15.3 years	1.21	1.12	1.31	1	N/A	N/A	N/A	1	1	2	0	0	36460776	per 5 kg/m2	Denmark,France,Germany,Italy,Netherlands,Norway,Spain,Sweden,UK	Models were stratified by age at recruitment (in 5-year groups), sex, and study centre	Body shape phenotypes of multiple anthropometric traits and cancer risk: a multi-national cohort study.	Br J Cancer:2023:128(4):594-605
Perez-Cornago	2022	Prostate (death)	Prostate (aggressive)	UK Biobank	1	UK	Europe	659	217832	average 11.6 years	1.07	0.97	1.17	1	N/A	N/A	N/A	1	1	2	0	1	35509091	per 5 kg/m2	UK	models are stratified by region and age at recruitment and adjusted for age (underlying time variable), Townsend deprivation score, ethnicity, lives with a wife or partner, smoking, physical activity, alcohol consumption, height, diabetes, and history of PSA test	Adiposity and risk of prostate cancer death: a prospective analysis in UK Biobank and meta-analysis of published studies.	BMC Med:2022:20(1):143
Paragomi	2024	Colorectal	Colorectal	ACC (China)	3	China	East Asia	3774	217190	median 15.2 years	1.1	1.04	1.17	1	N/A	N/A	N/A	1	1	2	0	1	39196559	Categories	China	adjusted for age at baseline, sex, diabetes at baseline, current smoker, and ever alcohol use	Body Mass Index and Risk of Colorectal Cancer Incidence and Mortality in Asia.	JAMA Netw Open:2024:7(8):e2429494
Koyanagi	2023	Oesophageal (SQ, never-smokers)	Oesophageal (SQ, never-smokers)	Japan cohorts (10)	10	Japan	East Asia	209	214885	average 13.8 years	0.93	0.73	1.18	1	N/A	N/A	N/A	1	1	2	0	N/A	37013939	per 5 kg/m2	Japan	adjusted for sex, age, area (for multicentric studies,namely JPHC-I, JPHC-II, JACC, and LSS), alcohol consumption, and current drinker, and history of diabetes	Body mass index and esophageal and gastric cancer: A pooled analysis of 10 population-based cohort studies in Japan.	Cancer Sci:2023:114(7):2961-2972
Kawai	2024	Lung (never-smokers)	Lung (never-smokers)	Japan cohorts (10)	10	Japan	East Asia	1457	200921	average 15.2 years	0.9	0.83	0.98	1	N/A	N/A	N/A	1	1	2	0	N/A	38310695	per 5 kg/m2	Japan	Adjustment for sex, age (year, continuous) and area (for Japan Public Health Center–based prospective Study [JPHC]-I,JPHC-II,Japan Collaborative Cohort Study, and Life Span Study), drinking (noncurrent drinkers [never-or ex-drinker], occasional drinkers [less than once per week], regular drinkers [<23 g/day], regular drinkers [.23 g/day]), history of diabetes (no,yes), and exercise.	Body mass index and lung cancer risk: Pooled analysis of 10 prospective cohort studies in Japan.	Cancer Sci:2024:115(4):1346-1359
Maskarinec	2023	NHL	NHL	MEC	1	USA	North America	3472	192424	average 19.2 years	1.02	0.97	1.07	1	N/A	N/A	N/A	1	1	2	0	1	37555836	Categories	USA	age as time metric, sex and race/ethnicity as strata, and T2D, education, alcohol intake, physical activity, and smoking as covariates.	Association of Obesity and Type 2 Diabetes with Non-Hodgkin Lymphoma: The Multiethnic Cohort.	Cancer Epidemiol Biomarkers Prev:2023:32(10):1348-1355
Roswall	2014	Bladder (never-smokers)	Bladder (never-smokers)	EPIC	1	Europe	Europe	296	187733	average 11.5 years	1	0.87	1.16	1	1	N/A	N/A	1	1	2	0	N/A	24771290	per 2 kg/m2	Denmark,France,Germany,Greece,Italy,Netherlands,Spain,Sweden,UK	age as time-metric. Adjusted for alcohol intake and stratified by gender and country.	Anthropometric measures and bladder cancer risk: a prospective study in the EPIC cohort.	Int J Cancer:2014:135(12):2918-29
Jackson	2019	Gallbladder	Gallbladder	MEC	1	USA	North America	109	185398	17 years	1.03	0.81	1.3	1	N/A	N/A	N/A	1	1	2	0	1	31113819	per 5 kg/m2	USA	adjusted for sex, race, education, smoking, and alcoholic consumption, with age as the time scale	Anthropometric Risk Factors for Cancers of the Biliary Tract in the Biliary Tract Cancers Pooling Project.	Cancer Res:2019:79(15):3973-3982
Kotsopoulos	2010	Ovarian	Ovarian	NHS	1	USA	North America	862	182788	Max 30 years	1.02	0.94	1.11	1	N/A	N/A	N/A	1	1	2	0	0	20035276	Categories	USA	adjusted for age at menarche (continuous), parity (continuous), duration of oral contraceptive use (continuous), tubal ligation history (yes, no),height (<1.6, 1.6 to <1.65, 1.65 to <1.7, 1.7 to <1.75, and ≥1.75 m), family history of breast or ovarian cancer (yes, no), caffeine intake (quintiles in mg/day), hysterectomy (yes, no), PMH use/menopausal status (premenopausal, postmenopausal/never PMH…	Anthropometric measures and risk of epithelial ovarian cancer: results from the nurses' health study.	Obesity (Silver Spring):2010:18(8):1625-31
Ward	2017	Head and neck (never-smokers)	Head and neck (never-smokers)	EPIC	1	Europe	Europe	141	173293	median 15.1 years	1.24	0.98	1.57	1	1	N/A	N/A	1	1	2	0	N/A	28183827	Categories	Denmark,France,Germany,Greece,Italy,Norway,Netherlands,Spain,Sweden,UK	stratified by age, sex, centre, adjusted for education and alcohol intake	Measured Adiposity in Relation to Head and Neck Cancer Risk in the European Prospective Investigation into Cancer and Nutrition.	Cancer Epidemiol Biomarkers Prev:2017:26(6):895-904
Gaudet	2015	Head and neck (never-smokers)	Head and neck (never-smokers)	NIH-AARP	1	USA	North America	NR	170851	N/S	1.09	0.94	1.25	1	1	N/A	N/A	1	N/S	1	0	N/A	26050257	per 5 kg/m2	USA	adjusted for age, sex, genetic ancestry, education, alcohol drinking status	Anthropometry and head and neck cancer:a pooled analysis of cohort data.	Int J Epidemiol:2015:44(2):673-81
Koebnick	2008	Bladder (never-smokers)	Bladder (never-smokers)	NIH-AARP	1	USA	North America	283	170647	7.2 years	1.13	0.99	1.29	1	1	N/A	N/A	1	1	2	0	N/A	18483344	Categories	USA	Age as the underlying time metric and included the following covariates: gender, race/ethnicity, education, marital status, family history of cancer, intakes of red meat, fruit and vegetables combined, nonalcoholic beverages, and alcohol, menopausal hormone therapy, oral contraceptive use, and parity.	Body mass index, physical activity, and bladder cancer in a large prospective study.	Cancer Epidemiol Biomarkers Prev:2008:17(5):1214-21
Song	2008	Leukemia	Leukemia	KNHIS (women)	1	S. Korea	East Asia	93	170481	9 years	1.54	1.1	2.1	1	N/A	N/A	N/A	1	1	2	1	1	18612154	Categories	S. Korea	Age, alcohol intake, height, pay level at study entry, physical exercise, smoking status	Obesity and risk of cancer in postmenopausal Korean women.	J Clin Oncol:2008:26(20):3395-402
Song	2008	NHL	NHL	KNHIS (women)	1	S. Korea	East Asia	171	170481	9 years	1.05	0.82	1.4	1	N/A	N/A	N/A	1	1	2	1	1	18612154	per 1 kg/m2	S. Korea	Age, alcohol intake, height, pay level at study entry, physical exercise, smoking status	Obesity and risk of cancer in postmenopausal Korean women.	J Clin Oncol:2008:26(20):3395-402
Setiawan	2016	Liver	Liver	MEC	1	USA	North America	482	168476	median 16.6 years	1.19	1.08	1.31	1	N/A	1	N/A	1	1	2	0	1	26404865	per 5 kg/m2	USA	Adjusted for age at cohort entry, race/ethnicity, education, alcohol intake, smoking status, and diabetes	Sex and Ethnic Differences in the Association of Obesity With Risk of Hepatocellular Carcinoma.	Clin Gastroenterol Hepatol:2016:14(2):309-16
Setiawan	2007	Renal cell carcinoma	Kidney	MEC	1	USA	North America	347	161126	8.3 years	1.34	1.18	1.54	1	N/A	N/A	1	1	1	2	0	1	17656615	per 1 kg/m2	USA	age as time-metric. Additional adjustment for body mass index (continuous), smoking, alcohol drinking, hypertension (no/yes), and physical activity (continuous) as appropriate	Risk factors for renal cell cancer: the multiethnic cohort.	Am J Epidemiol:2007:166(8):932-40
Kabat	2018	Glioma	Glioma	WHI	1	USA	North America	217	161119	17.8 years	1.11	0.95	1.3	1	N/A	N/A	N/A	1	1	2	0	1	29655085	Categories	USA	Adjusted for age, smoking status, alcohol intake, physical activity, hormone therapy, years of education, ethnicity, and treatment status	Adiposity at different periods of life and risk of adult glioma in a cohort of postmenopausal women.	Cancer Epidemiol:2018:54(71-74
Campbell	2016	Liver	Liver	WHI	1	USA	North America	73	160768	N/S	1.2	0.98	1.48	1	N/A	1	N/A	1	N/S	1	0	1	27742674	per 5 kg/m2	USA	age, sex, study, alcohol, smoking, and race	Body Mass Index, Waist Circumference, Diabetes, and Risk of Liver Cancer for U.S. Adults.	Cancer Res:2016:76(20):6076-6083
Campbell	2016	Liver	Liver	CPS-II	1	USA	North America	115	160545	max 15 years	1.37	1.1	1.7	1	N/A	1	N/A	1	1	2	0	1	27742674	per 5 kg/m2	USA	age, sex, study, alcohol, smoking, and race	Body Mass Index, Waist Circumference, Diabetes, and Risk of Liver Cancer for U.S. Adults.	Cancer Res:2016:76(20):6076-6083
Sedlmeier	2023	Oesophageal (SQ, never-smokers)	Oesophageal (SQ, never-smokers)	EPIC	1	Europe	Europe	76	160111	median 15.3 years	0.74	0.53	1.03	1	N/A	N/A	N/A	1	1	2	0	N/A	36460776	per 5 kg/m2	Denmark,France,Germany,Italy,Netherlands,Norway,Spain,Sweden,UK	Models were stratified by age at recruitment (in 5-year groups), sex, and study centre	Body shape phenotypes of multiple anthropometric traits and cancer risk: a multi-national cohort study.	Br J Cancer:2023:128(4):594-605
Sedlmeier	2023	Lung (never-smokers)	Lung (never-smokers)	EPIC	1	Europe	Europe	295	160111	median 15.3 years	0.97	0.83	1.12	1	N/A	N/A	N/A	1	1	2	0	N/A	36460776	per 5 kg/m2	Denmark,France,Germany,Italy,Netherlands,Norway,Spain,Sweden,UK	Models were stratified by age at recruitment (in 5-year groups), sex, and study centre, and adjusted for education (none, primary school completed, technical/professional school, secondary school, longer education (including university degree)), physical activity (inactive, moderately inactive, moderately active, active), alcohol consumption (g/day), and healthy diet represented by the Mediterran…	Body shape phenotypes of multiple anthropometric traits and cancer risk: a multi-national cohort study.	Br J Cancer:2023:128(4):594-605
Jackson	2019	Gallbladder	Gallbladder	WHI	1	USA	North America	87	159801	21 years	1.26	1.06	1.51	1	N/A	N/A	N/A	1	1	2	0	1	31113819	per 5 kg/m2	USA	adjusted for sex, race, education, smoking, and alcoholic consumption, with age as the time scale	Anthropometric Risk Factors for Cancers of the Biliary Tract in the Biliary Tract Cancers Pooling Project.	Cancer Res:2019:79(15):3973-3982
Kabat	2012	NHL	NHL	WHI	1	USA	North America	1123	158975	average 11 years	1.01	0.96	1.07	1	N/A	N/A	N/A	1	1	2	0	1	21816698	Categories	USA	Adjusted for age (continuous), pack-years of smoking (0, >0.<20, 20.<40, .40), servings of alcohol per week (continuous), education (less than high school graduate, high school graduate/some college, college graduate, post-college), ethnicity (white, black, other), physical activity (METs/wk.continuous), caloric intake (kcal/d), enrollment in the OS, and treatment arm assignment in the clinical t…	Anthropometric factors, physical activity, and risk of non-Hodgkin's lymphoma in the Women's Health Initiative.	Cancer Epidemiol:2012:36(1):52-9
Lam	2013	Lung (never-smokers)	Lung (never-smokers)	NIH-AARP	1	USA	North America	532	158415	average 9.5 years	1.06	0.96	1.17	1	N/A	N/A	N/A	1	1	2	0	N/A	23940620	Categories	USA	Adjusted for age, education, ethnicity, alcohol consumption, vigorous physical activity, physical activity at work, total caloric intake	Anthropometric measures and physical activity and the risk of lung cancer in never-smokers: a prospective cohort study.	PLoS One:2013:8(8):e70672
Sanfilippo	2014	Kidney	Kidney	WHI	1	USA	North America	407	156774	average 15 years	1.22	1.11	1.33	1	N/A	N/A	1	1	1	2	0	1	24637660	Categories	USA	systolic blood pressure, age, race/ethnicity, smoking, diabetes	Hypertension and obesity and the risk of kidney cancer in 2 large cohorts of US men and women.	Hypertension:2014:63(5):934-41
Farias	2021	Pancreas	Pancreas	MEC	1	USA	North America	1328	155308	median 20.2 years	1.10408	1	1.15927	1	N/A	N/A	1	1	1	2	0	1	33998145	per 1 kg/m2	USA	age, sex, race, education, alcohol intake, Health Eating Index 2010, smoking status,vigorous physical activity, pre-existing diabetes, family history of pancreatic cancer and weight/BMI at 21 if appropriate	Racial/ethnic disparities in weight or BMI change in adulthood and pancreatic cancer incidence: The multiethnic cohort.	Cancer Med:2021:10(12):4097-4106
Murtha	2022	Ovarian	Ovarian	UWHC	1	USA	North America	167	155293	max 2 years (caco)	1	0.9	1.1	1	N/A	N/A	N/A	1	0	1	0	1	35817851	per 5 kg/m2	USA	adjusted for age, sex (for non-sex specific cancers), race/ethnicity, and smoking status	Obesity and "obesity-related" cancers: are there body mass index cut-points?	Int J Obes (Lond):2022:46(10):1770-1777
Murtha	2022	Endometrial	Endometrial	UWHC	1	USA	North America	479	155293	max 2 years (caco)	1.44	1.39	1.5	1	N/A	N/A	N/A	1	0	1	0	1	35817851	per 5 kg/m2	USA	adjusted for age, sex (for non-sex specific cancers), race/ethnicity, and smoking status	Obesity and "obesity-related" cancers: are there body mass index cut-points?	Int J Obes (Lond):2022:46(10):1770-1777
Arthur	2019	Pancreas	Pancreas	WHI	1	USA	North America	1040	154860	median 17.9 years	1.08	1.02	1.14	1	N/A	N/A	1	1	1	2	0	1	30449532	per 5 kg/m2	USA	post-menopausal women. Adjusted for age, smoking status, pack-years of smoking, alcohol intake, physical activity, educational level, race, and allocation to the OS or treatment/placebo/control arm of clinical trials unless included as main exposure.	Adiposity, history of diabetes, and risk of pancreatic cancer in postmenopausal women.	Ann Epidemiol:2019:29(23-29.e1
Kelly	2019	Prostate (aggressive)	Prostate (aggressive)	NIH-AARP	1	USA	North America	2185	153730	median 15.1 years	0.99	0.94	1.05	1	N/A	N/A	N/A	1	1	2	0	1	30376043	per 5 kg/m2	USA	age (month) as the underlying time metric and were adjusted for race, smoking status, history of diabetes, history of heart disease, family history of prostate cancer, and state of residence	Body mass index trajectories across adulthood and smoking in relation to prostate cancer risks: the NIH-AARP Diet and Health Study.	Int J Epidemiol:2019:48(2):464-473
Kitahara	2016	Thyroid	Thyroid	CPS-II	1	USA	North America	216	153586	average 10.4 years	1.07	0.92	1.25	1	1	N/A	N/A	1	1	2	0	1	26756356	per 5 kg/m2	USA	Adjusted for age (used as time metric), sex, alcohol intake, physical activity level, race/ethnicity, marital status, education,and smoking status	Anthropometric Factors and Thyroid Cancer Risk by Histological Subtype: Pooled Analysis of 22 Prospective Studies.	Thyroid:2016:26(2):306-18
Song	2008	Endometrial	Endometrial	KCPS	1	S. Korea	East Asia	112	152772	8.75 years	1.84	1.4	2.49	1	N/A	N/A	N/A	1	1	2	0	1	18612154	Categories	S. Korea	Adjusted for age, height, smoking status, alcohol intake, physical exercise, and pay level at study entry	Obesity and risk of cancer in postmenopausal Korean women.	J Clin Oncol:2008:26(20):3395-402
Jackson	2019	Gallbladder	Gallbladder	CPS-II	1	USA	North America	69	152771	19 years	1.18	0.9	1.55	1	N/A	N/A	N/A	1	1	2	0	1	31113819	per 5 kg/m2	USA	adjusted for sex, race, education, smoking, and alcoholic consumption, with age as the time scale	Anthropometric Risk Factors for Cancers of the Biliary Tract in the Biliary Tract Cancers Pooling Project.	Cancer Res:2019:79(15):3973-3982
Sandvei	2019	Breast (postmenopausal)	Breast (postmenopausal)	NBCSP	1	Norway	Europe	2080	152688	median 5.8 years	1.10408	1.10408	1.15927	1	N/A	N/A	N/A	1	1	2	0	0	30083811	per 1 kg/m2	Norway	Restricted to women that had never used HT. Age-adjusted	Menopausal hormone therapy and breast cancer risk: effect modification by body mass through life.	Eur J Epidemiol:2019:34(3):267-278
Teras	2019	Leukemia (myeloid)	Leukemia	CPS-II	1	USA	North America	533	152090	average 14.2 years	1.10408	1	1.21665	1	N/A	N/A	N/A	1	1	2	0	1	30977126	per 1 kg/m2	USA	age as time-metric. sex, race, education, exercise, regular pesticide exposure, regular industrial exposures, alcohol consumption, smoking status	Anthropometric factors and risk of myeloid leukaemias and myelodysplastic syndromes: a prospective study and meta-analysis.	Br J Haematol:2019:186(2):243-254
Bertrand	2022	Multiple myeloma	Multiple myeloma	CPS-II	1	USA	North America	563	150706	average 16.8 yrs	1.13	1.02	1.26	1	N/A	1	N/A	1	1	2	0	1	35840735	per 5 kg/m2	USA	adjusted for age, race, education, smoking, alcohol, and height	Anthropometric traits and risk of multiple myeloma: a pooled prospective analysis.	Br J Cancer:2022:127(7):1296-1303
Friedman	1994	Multiple myeloma	Multiple myeloma	KPNC	1	USA	North America	167	150296	21 years	1.09	0.89	1.33	1	N/A	1	N/A	1	1	2	1	0	7999970	per 1 kg/m2	USA	Age	Obesity and multiple myeloma.	Cancer Causes Control:1994:5(5):479-83
Abdel-Rahman	2019	Thyroid	Thyroid	PLCO	1	USA	North America	241	147268	16 years (max)	1.25216	1.1259	1.39601	1	1	N/A	N/A	1	1	2	0	1	31646903	per 1 kg/m2	USA	adjusted for age at study inclusion, sex, study arm, race, smoking history and thyroid cancer family history	Prediagnostic BMI and thyroid cancer incidence in the PLCO trial.	Future Oncol:2019:15(30):3451-3456
Jackson	2019	Gallbladder	Gallbladder	PLCO	1	USA	North America	45	146688	16 years	1.25	0.92	1.7	1	N/A	N/A	N/A	1	1	2	0	1	31113819	per 5 kg/m2	USA	adjusted for sex, race, education, smoking, and alcoholic consumption, with age as the time scale	Anthropometric Risk Factors for Cancers of the Biliary Tract in the Biliary Tract Cancers Pooling Project.	Cancer Res:2019:79(15):3973-3982
Chantaprasopsuk	2023	Bladder (never-smokers)	Bladder (never-smokers)	CPS-II	1	USA	North America	531	146027	max 25 years	1.07	0.95	1.2	1	1	N/A	N/A	1	1	2	0	N/A	37202564	Categories	USA	adjusts for age, sex, race, education, marital status, ACS diet score, passive smoke exposure, sitting time, BMI, and MVPA	Physical activity, obesity, and bladder cancer incidence.	Cancer Causes Control:2023:34(8):715-724
Rapp	2005	NHL	NHL	VHM&PP	1	Austria	Europe	148	145931	9.9 years	1.33	1.07	1.65	1	N/A	N/A	N/A	1	1	2	0	1	16234822	Categories	Austria	Occupational group, smoking status, stratified by age	Obesity and incidence of cancer: a large cohort study of over 145,000 adults in Austria.	Br J Cancer:2005:93(9):1062-7
Baumeister	2021	Ovarian	Ovarian	NIH-AARP	1	USA	North America	683	145575	median 12.6 years	0.981802	0.890286	1.09051	1	N/A	N/A	N/A	1	1	2	0	1	33481137	SD	USA	adjusted for education, race, smoking, alcohol consumption, parity, age at menarche, family history of ovarian cancer, oral contraceptive use, and menopausal hormone therapy	Anthropometric risk factors for ovarian cancer in the NIH-AARP Diet and Health Study.	Cancer Causes Control:2021:32(3):231-239
Hoyt	2022	Pancreas	Pancreas	PLCO	1	USA	North America	696	145489	median 12 years	1	0.92	1.09	1	N/A	N/A	1	1	1	2	0	1	36156459	per 5 kg/m2	USA	Adjusted for age, sex, race, family history of pancreatic cancer, smoking status, and randomization arm	Prediagnostic BMI trajectories in relation to pancreatic cancer risk in the Prostate, Lung, Colorectal, and Ovarian Cancer Screening Trial.	Obesity (Silver Spring):2022:30(11):2275-2285
Heo	2015	Cervix	Cervix	WHI	1	USA	North America	83	144701	median 12.0 years	1.04296	0.860446	1.2538	1	N/A	N/A	N/A	1	1	2	0	1	25587642	z-score	USA	Adjusted for age, height, alcohol, smoking, hormone therapy, education, ethnicity, and randomization status.	Optimal cutoffs of obesity measures in relation to cancer risk in postmenopausal women in the Women's Health Initiative Study.	J Womens Health (Larchmt):2015:24(3):218-27
Heo	2015	Lung (never-smokers)	Lung (never-smokers)	WHI	1	USA	North America	269	144701	median 12.0 years	0.991373	0.878078	1.11111	1	N/A	N/A	N/A	1	1	2	0	N/A	25587642	z-score	USA	Adjusted for age, height, alcohol, hormone therapy, education, ethnicity, randomization status.	Optimal cutoffs of obesity measures in relation to cancer risk in postmenopausal women in the Women's Health Initiative Study.	J Womens Health (Larchmt):2015:24(3):218-27
Heo	2015	Multiple myeloma	Multiple myeloma	WHI	1	USA	North America	282	144701	median 12.0 years	1	0.895654	1.11958	1	N/A	1	N/A	1	1	2	0	1	25587642	z-score	USA	Adjusted for age, height, alcohol, smoking, hormone therapy, education, ethnicity, and randomization status.	Optimal cutoffs of obesity measures in relation to cancer risk in postmenopausal women in the Women's Health Initiative Study.	J Womens Health (Larchmt):2015:24(3):218-27
Heo	2015	Leukemia	Leukemia	WHI	1	USA	North America	447	144701	median 12.0 years	1.06006	0.974084	1.0686	1	N/A	N/A	N/A	1	1	2	0	1	25587642	z-score	USA	Adjusted for age, height, alcohol, smoking, hormone therapy, education, ethnicity, and randomization status.	Optimal cutoffs of obesity measures in relation to cancer risk in postmenopausal women in the Women's Health Initiative Study.	J Womens Health (Larchmt):2015:24(3):218-27
Heo	2015	Melanoma	Melanoma	WHI	1	USA	North America	1169	144701	median 12.0 years	0.991373	0.930642	1.05151	1	N/A	1	N/A	1	1	2	0	1	25587642	z-score	USA	Adjusted for age, height, alcohol, smoking, hormone therapy, education, ethnicity, and randomization status.	Optimal cutoffs of obesity measures in relation to cancer risk in postmenopausal women in the Women's Health Initiative Study.	J Womens Health (Larchmt):2015:24(3):218-27
Heo	2015	Colorectal	Colorectal	WHI	1	USA	North America	1904	144701	median 12.0 years	1.10263	1.05151	1.14494	1	N/A	N/A	N/A	1	1	2	0	1	25587642	z-score	USA	Adjusted for age, height, alcohol, smoking, hormone therapy, family history of colorectal cancer, physical activity, red meat intake, folate intake, aspirin use, diabetes, education, ethnicity, and randomization status	Optimal cutoffs of obesity measures in relation to cancer risk in postmenopausal women in the Women's Health Initiative Study.	J Womens Health (Larchmt):2015:24(3):218-27
Heo	2015	Breast (postmenopausal)	Breast (postmenopausal)	WHI	1	USA	North America	6798	144701	median 12.0 years	1.10263	1.08563	1.12804	1	N/A	N/A	N/A	1	1	2	0	1	25587642	z-score	USA	Adjusted for age, height, alcohol, smoking, hormone therapy, parity, age at first birth, age at menopause, family history of breast cancer in a first degree relative, history of breast biopsy, education, ethnicity, randomization status	Optimal cutoffs of obesity measures in relation to cancer risk in postmenopausal women in the Women's Health Initiative Study.	J Womens Health (Larchmt):2015:24(3):218-27
Kabat	2012	Thyroid	Thyroid	WHI	1	USA	North America	294	144319	median 11 years	1.05	0.94	1.16	1	1	N/A	N/A	1	1	2	0	1	22212611	per 5 kg/m2	USA	Adjusted for age, age at first full-term pregnancy (\20, 20–29, C30, missing), education (\high school grad, high school grad/some college, college grad, postcollege), pack-years of smoking (continuous), alcohol intake (continuous), MET-hours/week (continuous), history of benign thyroid disease (goiter, nodules: yes/no), OS/CT, and randomization status in CT	Anthropometric factors and physical activity and risk of thyroid cancer in postmenopausal women.	Cancer Causes Control:2012:23(3):421-30
Lu	2016	Colorectal	Colorectal	CONOR	10	Norway	Europe	2044	143477	average 11.3 years	1.08	1.01	1.16	1	N/A	N/A	N/A	1	1	2	0	1	26808598	Categories	Norway	Adjusted for education, smoking status, alcohol drinking, physical activity, family history of cancer, study center, and/or anthropometrics when appropriate, stratified by age groups	Anthropometry-based Obesity Phenotypes and Risk of Colorectal Adenocarcinoma: A Large Prospective Cohort Study in Norway.	Epidemiology:2016:27(3):423-32
Pothiawala	2012	Melanoma	Melanoma	NHS, HPFS	2	USA	North America	966	143129	Average 23.5 years	1.03	0.94	1.14	1	N/A	1	N/A	1	1	2	0	0	22450736	Categories	USA	Age, sunburn reaction, family history of melanoma, number of severe sunburns, number of moles, hair colour, sun exposure at different age intervals, UV index at residence at different ages, physical activity (quintiles), and history of cardiovascular diseases, type 2 diabetes and cancer	Obesity and the incidence of skin cancer in US Caucasians.	Cancer Causes Control:2012:23(5):717-26
Troy	2010	NHL	NHL	PLCO	1	USA	North America	1245	142982	1,201,074 PY	1.14	1.06	1.22	1	N/A	N/A	N/A	1	1	2	0	0	20494998	Categories	USA	Age, sex, education, race	Associations between anthropometry, cigarette smoking, alcohol consumption, and non-Hodgkin lymphoma in the Prostate, Lung, Colorectal, and Ovarian Cancer Screening Trial.	Am J Epidemiol:2010:171(12):1270-81
Perez-Cornago	2017	Prostate (advanced)	Prostate (aggressive)	EPIC	1	Europe	Europe	1384	141896	average 13.9 years	1.05	0.96	1.15	1	N/A	N/A	N/A	1	1	2	0	1	28701188	per 5 kg/m2	Denmark,Italy,Netherlands,Spain,Sweden,UK,Germany,Greece	stratified by centre and age at recruitment and adjusted for education level, smoking status, marital status, diabetes, and physical activity	Tall height and obesity are associated with an increased risk of aggressive prostate cancer: results from the EPIC cohort study.	BMC Med:2017:15(1):115
Wada	2024	Breast (postmenopausal)	Breast (postmenopausal)	ACC (Japan)	9	Japan	East Asia	1685	141822	mean 16.6 years	1.33	1.24	1.42	1	N/A	N/A	N/A	1	1	2	0	1	39543702	per 5 kg/m2	Japan	adjustments for age at enrollment (continuous), study (13 cohorts), smoking status (never, former, current smokers), alcohol consumption (non-drinkers or current drinkers), age at menarche (≤ 10 y, 11–12 y, 13–14 y, 15–16 y, ≥ 17 y), nulliparity (yes, no), age at first delivery (≤ 20 y, 21–25 y, 26–30 y, ≥ 31 y), and age at menopause (≤ 44 y, 45–49 y, 50–54 y, ≥ 55 y)(postmenopausal women only)	Body mass index and breast cancer risk in premenopausal and postmenopausal East Asian women: a pooled analysis of 13 cohort studies.	Breast Cancer Res:2024:26(1):158
Shin	2017	Thyroid	Thyroid	KCPS-II	1	S. Korea	East Asia	1546	141157	Average 5.3 years	1.47	1.32	1.63	1	1	N/A	N/A	1	1	2	0	1	27662845	Categories	S. Korea	adjusted for age, sex, smoking status, alcohol consumption, exercise, and TSH levels	Body mass index and incidence of thyroid cancer in Korea: the Korean Cancer Prevention Study-II.	J Cancer Res Clin Oncol:2017:143(1):143-149
Shao	2022	Glioma	Glioma	PLCO	1	USA	North America	269	140270	median 12.04 years	0.95	0.76	1.18	1	N/A	N/A	N/A	1	1	2	0	1	36105407	Categories	USA	Adjusted for age (smooth), sex, education, race, marital status, smoking status, and height. For women, the risk estimates were additionally adjusted for OC and HRT	Body mass index and glioma risk: A prospective multicenter study.	Front Endocrinol (Lausanne):2022:13(933921
Yang	2022	Liver	Liver	PLCO	1	USA	North America	170	138922	median 15.9 years	1.32	1.14	1.54	1	N/A	1	N/A	1	1	2	0	1	35960613	per 5 kg/m2	USA	adjusted for age, sex, center, race and ethnicity, randomization arm, education, job status, aspirin use longer than 12 months, smoking status, and family history of liver cancer	Body mass index trajectories, weight gain and risks of liver and biliary tract cancers.	JNCI Cancer Spectr:2022:6(4)
Deng	2023	Renal cell carcinoma	Kidney	PLCO	1	USA	North America	527	138614	median 11.5 years	1.37	1.26	1.49	1	N/A	N/A	1	1	1	2	0	1	37624040	per 5 kg/m2	USA	age as time-metric. adjusted for randomization arm, sex. race (Non-Hispanic White and non-White), smoking status (current, former, and never), hypertension history (yes/no), diabetes history (yes/no), aspirin use during past 12 months (yes/no), ibuprofen use during past 12 months (yes/no), education (high school or less, some college, college graduate, postgraduate).	Lifetime Body Weight Trajectories and Risk of Renal Cell Cancer: A Large U.S. Prospective Cohort Study.	Cancer Epidemiol Biomarkers Prev:2023:32(11):1651-1659
Petrick	2017	Gastric (cardia)	Gastric (cardia)	PLCO	1	USA	North America	97	138525	Max 16 years	1.61051	1.33823	1.92541	1	1	N/A	N/A	1	1	2	0	1	28196067	per 1 kg/m2	USA	age as time-metric. Adjusted for sex, race, smoking, education, and study	Body weight trajectories and risk of oesophageal and gastric cardia adenocarcinomas: a pooled analysis of NIH-AARP and PLCO Studies.	Br J Cancer:2017:116(7):951-959
Petrick	2017	Oesophageal (adeno)	Oesophageal (adeno)	PLCO	1	USA	North America	171	138525	Max 16 years	1.53862	1.27628	1.76234	1	1	1	1	1	1	2	0	1	28196067	per 1 kg/m2	USA	age as time-metric. Adjusted for sex, race, smoking, education, and study	Body weight trajectories and risk of oesophageal and gastric cardia adenocarcinomas: a pooled analysis of NIH-AARP and PLCO Studies.	Br J Cancer:2017:116(7):951-959
Genkinger	2011	Pancreas	Pancreas	CPS-II	1	USA	North America	369	138256	max 9 years	1.23	1.09	1.39	1	N/A	N/A	1	1	1	2	0	1	21105029	per 5 kg/m2	USA	adjusted for smoking status (never smokers; past smokers, pack-years <15yrs; past smokers, pack-years ≥15yrs; current smokers, pack-years <40yrs, current smokers, pack-years ≥ 40yrs), history of diabetes (no, yes), alcohol intake (0,0.1–14.9,15–29.9,≥30g/day) and energy intake (continuously); age in years and year of questionnaire return were included as stratification variables	A pooled analysis of 14 cohort studies of anthropometric factors and pancreatic cancer risk.	Int J Cancer:2011:129(7):1708-17
Fowke	2015	Prostate (death)	Prostate (aggressive)	ACC	2	India	South Asia	33	136995	Average 5.8 years	1.13	0.63	2.05	1	N/A	N/A	N/A	1	1	2	0	0	26243736	Categories	India	age, education, population density, marital status, and history of severe cancer, heart disease, or stroke at baseline	Associations of body mass index, smoking, and alcohol consumption with prostate cancer mortality in the Asia Cohort Consortium.	Am J Epidemiol:2015:182(5):381-9
Loomans-Kropp	2023	Colorectal	Colorectal	PLCO	1	USA	North America	2803	135161	median 14.9 years	1.15927	1.10408	1.21665	1	N/A	N/A	N/A	1	1	2	0	1	37163267	per 1 kg/m2	USA	adjusted for age at randomization, randomization arm, center, sex, race, smoking status, aspirin use, ibuprofen use, and history of myocardial infarction, stroke, hypertension, or diabetes	Analysis of Body Mass Index in Early and Middle Adulthood and Estimated Risk of Gastrointestinal Cancer.	JAMA Netw Open:2023:6(5):e2310002
Lee	2022	Gastric (non-cardia)	Gastric (non-cardia)	HEXA	1	S. Korea	East Asia	1041	134130	average 8.6 years	1.07	0.95	1.19	0	N/A	N/A	N/A	0	1	1	0	1	35120118	Categories	S. Korea	Adjusted for sex, education, smoking status, drinking status, family history of gastric cancer, exercise and total energy intake	Obesity at early adulthood increases risk of gastric cancer from the Health Examinees-Gem (HEXA-G) study.	PLoS One:2022:17(2):e0260826
Guo	2014	Kidney	Kidney	Kailun Cohort	1	China	East Asia	69	133273	Average 4.28 years	1.28	0.91	1.8	1	N/A	N/A	1	1	0	1	0	1	24831616	Categories	China	Age, education, smoking, alcohol	[Body mass index and cancer incidence:a prospective cohort study in northern China].	Zhonghua Liu Xing Bing Xue Za Zhi:2014:35(3):231-6
Guo	2014	Liver	Liver	Kailun Cohort	1	China	East Asia	127	133273	Average 4.28 years	0.88	0.68	1.14	1	N/A	N/A	N/A	1	0	1	0	1	24831616	Categories	China	Age, education, smoking, alcohol, HBSAg	[Body mass index and cancer incidence:a prospective cohort study in northern China].	Zhonghua Liu Xing Bing Xue Za Zhi:2014:35(3):231-6
Sollberger	2020	Endometrial	Endometrial	NOWAC	1	Norway	Europe	1011	130158	average 17 years	1.55	1.47	1.65	1	N/A	N/A	N/A	1	1	2	0	1	32801919	per 2 kg/m2	Norway	adjusted for physical activity, education, age at first birth and parity, menopausal status, smoking and age at menarche	Excess Body Weight and Incidence of Type 1 and Type 2 Endometrial Cancer: The Norwegian Women and Cancer Study.	Clin Epidemiol:2020:12(815-824
daSilva	2018	Pancreas	Pancreas	NOWAC	1	Norway	Europe	324	128568	average 16.9 years	1.11	0.96	1.27	1	N/A	N/A	1	1	1	2	0	1	30202086	per 5 kg/m2	Norway	adjusted for age, education and smoking status	Excess body weight, weight gain and obesity-related cancer risk in women in Norway: the Norwegian Women and Cancer study.	Br J Cancer:2018:119(5):646-656
daSilva	2018	Colorectal	Colorectal	NOWAC	1	Norway	Europe	1805	128568	average 16.9 years	1.04	0.98	1.11	1	N/A	N/A	N/A	1	1	2	0	1	30202086	per 5 kg/m2	Norway	adjusted for age, education and smoking status	Excess body weight, weight gain and obesity-related cancer risk in women in Norway: the Norwegian Women and Cancer study.	Br J Cancer:2018:119(5):646-656
Tran	2024	Breast (premenopausal)	Breast (premenopausal)	KSCS	1	S. Korea	East Asia	1110	125188	average 6.7 years	0.815373	0.733904	0.95099	1	N/A	N/A	N/A	1	1	2	0	1	38578637	per 1 kg/m2	S. Korea	adjusted for age at enrollment, family history of breast cancer, age at menarche, parity, physical activity, smoking status, and alcohol consumption.	Adiposity, Body Composition Measures, and Breast Cancer Risk in Korean Premenopausal Women.	JAMA Netw Open:2024:7(4):e245423
daSilva	2018	Ovarian	Ovarian	NOWAC	1	Norway	Europe	605	125148	average 16.9 years	1	0.9	1.12	1	N/A	N/A	N/A	1	1	2	0	0	30202086	per 5 kg/m2	Norway	adjusted for age, parity/age at first full-term pregnancy and oral contraceptive use	Excess body weight, weight gain and obesity-related cancer risk in women in Norway: the Norwegian Women and Cancer study.	Br J Cancer:2018:119(5):646-656
Kanda	2010	NHL	NHL	JPHC	1	Japan	East Asia	188	123238	13 years	1.1	0.86	1.4	1	N/A	N/A	N/A	1	1	2	0	1	20501768	per 1 kg/m2	Japan	Age, gender, study area, number of pack-years of smoking, alcohol	Association of anthropometric characteristics with the risk of malignant lymphoma and plasma cell myeloma in a Japanese population: a population-based cohort study.	Cancer Epidemiol Biomarkers Prev:2010:19(6):1623-31
Hanyuda	2017	Colorectal	Colorectal	NHS	1	USA	North America	1054	121701	26 years	1.07807	1	1.14545	1	N/A	N/A	N/A	1	1	2	0	1	31276608	SD	USA	startified by age. family history of colorectal cancer, history of colonoscopy/sigmoidoscopy, smoking in pack-years, physical activity level, red and processed meat intake, alcohol consumption, current multivitamin use, regular use of aspirin, regular use of NSAIDs, total energy intake, total folate intake, total calcium intake and Alternate Healthy Eating Index (AHEI)-2010 (quintiles of the over…	Long-term status of predicted body fat percentage, body mass index and other anthropometric factors with risk of colorectal carcinoma: Two large prospective cohort studies in the US.	Int J Cancer:2020:146(9):2383-2393
Jhawar	2003	Meningioma	Meningioma	NHS	1	USA	North America	125	121700	10 years	1.45	0.97	2.18	1	N/A	N/A	N/A	1	1	2	0	0	14609164	Categories	USA	Multivariate model was adjusted for age, menopausal status, and PMH use.	Sex steroid hormone exposures and risk for meningioma.	J Neurosurg:2003:99(5):848-53
Cote	2018	Glioma	Glioma	NHS	1	USA	North America	326	121696	average 34.2 yrs	1.02	0.99	1.04	1	N/A	N/A	N/A	1	1	2	0	0	29943102	per 5 kg/m2	USA	adjusted for age	Height, waist circumference, body mass index, and body somatotype across the life course and risk of glioma.	Cancer Causes Control:2018:29(8):707-719
Wada	2024	Breast (premenopausal)	Breast (premenopausal)	ACC	13	East Asia	East Asia	2202	118786	mean 16.6 years	1.09	1.02	1.17	1	N/A	N/A	N/A	1	1	2	0	1	39543702	per 5 kg/m2	Japan,China,Korea	adjustments for age at enrollment (continuous), study (13 cohorts), smoking status (never, former, current smokers), alcohol consumption (non-drinkers or current drinkers), age at menarche (≤ 10 y, 11–12 y, 13–14 y, 15–16 y, ≥ 17 y), nulliparity (yes, no), and age at first delivery (≤ 20 y, 21–25 y, 26–30 y, ≥ 31 y)	Body mass index and breast cancer risk in premenopausal and postmenopausal East Asian women: a pooled analysis of 13 cohort studies.	Breast Cancer Res:2024:26(1):158
Bertrand	2022	Multiple myeloma	Multiple myeloma	NHS-I	1	USA	North America	330	116784	average 30.5 yrs	1.09	0.97	1.23	1	N/A	1	N/A	1	1	2	0	1	35840735	per 5 kg/m2	USA	adjusted for age, race, education, smoking, alcohol, and height	Anthropometric traits and risk of multiple myeloma: a pooled prospective analysis.	Br J Cancer:2022:127(7):1296-1303
Bertrand	2022	Multiple myeloma	Multiple myeloma	NHS-II	1	USA	North America	47	114064	average 23.6 yrs	1.33	1.06	1.67	1	N/A	1	N/A	1	1	2	0	1	35840735	per 5 kg/m2	USA	adjusted for age, race, education, smoking, alcohol, and height	Anthropometric traits and risk of multiple myeloma: a pooled prospective analysis.	Br J Cancer:2022:127(7):1296-1303
Graff	2022	Renal cell carcinoma	Kidney	NHS	1	USA	North America	394	113932	Median 36 yr	1.41	1.25	1.59	1	N/A	N/A	1	1	1	2	0	1	35715363	Categories	USA	adjusted for age, calendar time, smoking status, pack–years of smoking , physical activity, years of non–aspirin NSAID drug use, alcohol intake, and parity	Obesity in Relation to Renal Cell Carcinoma Incidence and Survival in Three Prospective Studies.	Eur Urol:2022:82(3):247-251
Graff	2022	Renal cell carcinoma	Kidney	NHS-II	1	USA	North America	110	110623	Median 25 yr	1.45	1.19	1.75	1	N/A	N/A	1	1	1	2	0	1	35715363	Categories	USA	adjusted for age, calendar time, smoking status, pack–years of smoking , physical activity, years of non–aspirin NSAID drug use, alcohol intake, and parity	Obesity in Relation to Renal Cell Carcinoma Incidence and Survival in Three Prospective Studies.	Eur Urol:2022:82(3):247-251
Bertrand	2022	Multiple myeloma	Multiple myeloma	CTS	1	USA	North America	196	109940	average 18.5 yrs	0.97	0.84	1.13	1	N/A	1	N/A	1	1	2	0	1	35840735	per 5 kg/m2	USA	adjusted for age, race, education, smoking, alcohol, and height	Anthropometric traits and risk of multiple myeloma: a pooled prospective analysis.	Br J Cancer:2022:127(7):1296-1303
Wei	2019	Gastric (cardia)	Gastric (cardia)	Kailun Cohort	1	China	East Asia	41	109600	Median 8.8 years	0.71	0.43	1.16	1	1	N/A	N/A	1	1	2	0	1	32062909	Categories	China	Age, smoking, alcohol, education, sedentary time, dust exposure, salty food intake, tea consumption	[Body mass index and the risk of gastric cancer in males: a prospective cohort study].	Zhonghua Liu Xing Bing Xue Za Zhi:2019:40(12):1522-1526
Wei	2019	Gastric (non-cardia)	Gastric (non-cardia)	Kailun Cohort	1	China	East Asia	231	109600	Median 8.8 years	0.87	0.71	1.07	1	N/A	N/A	N/A	1	1	2	0	1	32062909	Categories	China	Age, smoking, alcohol, education, sedentary time, dust exposure, salty food intake, tea consumption	[Body mass index and the risk of gastric cancer in males: a prospective cohort study].	Zhonghua Liu Xing Bing Xue Za Zhi:2019:40(12):1522-1526
Arthur	2019	Ovarian	Ovarian	WHI	1	USA	North America	898	107183	median 17.9 years	1.04	0.98	1.1	1	N/A	N/A	N/A	1	1	2	0	1	30407487	Categories	USA	post-menopausal women. Adjusted for age at entry, education, nonalcohol energy intake, ethnicity, age at menarche, parity, combined estrogen and progesterone therapy, unopposed estrogen therapy, oral contraceptive use, family history of endometrial or ovarian cancer, age at menopause, diet, physical activity, alcohol consumption, and smoking	Associations of a Healthy Lifestyle Index With the Risks of Endometrial and Ovarian Cancer Among Women in the Women's Health Initiative Study.	Am J Epidemiol:2019:188(2):261-273
Wei	2018	Colorectal	Colorectal	Kailun Cohort	1	China	East Asia	318	106786	Median 7.9 years	1.26	0.98	1.62	1	N/A	N/A	N/A	1	1	2	0	1	29996293	Categories	China	Age, smoking, alcohol, education, sedentary time, dust exposure	[Anthropometry and the risk of colorectal cancer in males: a prospective cohort study].	Zhonghua Yu Fang Yi Xue Za Zhi:2018:52(7):685-690
Cifu	2018	Breast (postmenopausal)	Breast (postmenopausal)	NIH-AARP	1	USA	North America	7095	106126	mean 12.5 years	1.08	1.05	1.11	1	N/A	N/A	N/A	1	1	2	0	1	30309689	Categories	USA	age as time-metric. Adjusted for other lifestyle variables in the index (PA, alcohol, tobacco use, daily TV time, dietary index), general health status, first-degree relative with cancer, hormone therapy use, and education status.	Adherence to lifestyle-related cancer prevention guidelines and breast cancer incidence and mortality.	Ann Epidemiol:2018:28(11):767-773.e1
daSilva	2018	Kidney	Kidney	NOWAC	1	Norway	Europe	211	104666	average 16.9 years	1.33	1.15	1.54	1	N/A	N/A	1	1	1	2	0	1	30202086	per 5 kg/m2	Norway	adjusted for age, smoking status and diabetes	Excess body weight, weight gain and obesity-related cancer risk in women in Norway: the Norwegian Women and Cancer study.	Br J Cancer:2018:119(5):646-656
Kitahara	2016	Thyroid	Thyroid	CTS	1	USA	North America	277	104442	average 10.4 years	1.06	0.95	1.19	1	1	N/A	N/A	1	1	2	0	1	26756356	per 5 kg/m2	USA	Adjusted for age (used as time metric), sex, alcohol intake, physical activity level, race/ethnicity, marital status, education,and smoking status	Anthropometric Factors and Thyroid Cancer Risk by Histological Subtype: Pooled Analysis of 22 Prospective Studies.	Thyroid:2016:26(2):306-18
Campbell	2017	Gallbladder	Gallbladder	CTS	1	USA	North America	21	103811	20.1 million PY (overall - study specific NA)	1.39	0.93	2.08	1	N/A	N/A	N/A	1	1	2	0	1	28314823	per 5 kg/m2	USA	age, study, sex, alcohol consumption, race, education, physical activity and smoking status, + history of gallstones? (ambiguous)	Body Size Indicators and Risk of Gallbladder Cancer: Pooled Analysis of Individual-Level Data from 19 Prospective Cohort Studies.	Cancer Epidemiol Biomarkers Prev:2017:26(4):597-606
Ogawa	2020	Meningioma	Meningioma	JPHC	1	Japan	East Asia	51	102925	average 18.1 years	1.35	0.98	1.87	1	N/A	N/A	N/A	1	1	2	0	1	32822852	Categories	Japan	Adjusted for age and sex, pack-years of cigarette smoking, alcohol intake, coffee, green tea, past history of diabetes mellitus and allergy	Body mass index and height in relation to brain tumor risk in a Japanese population.	Ann Epidemiol:2020:51(1-6
Ogawa	2020	Glioma	Glioma	JPHC	1	Japan	East Asia	60	102925	average 18.1 years	1.09	0.78	1.51	1	N/A	N/A	N/A	1	1	2	0	1	32822852	Categories	Japan	Adjusted for age and sex, pack-years of cigarette smoking, alcohol intake, coffee, green tea, past history of diabetes mellitus and allergy	Body mass index and height in relation to brain tumor risk in a Japanese population.	Ann Epidemiol:2020:51(1-6
Campbell	2016	Liver	Liver	NHS	1	USA	North America	81	102223	max 30 years	1.29	1.02	1.63	1	N/A	1	N/A	1	1	2	0	1	27742674	per 5 kg/m2	USA	age, sex, study, alcohol, smoking, and race	Body Mass Index, Waist Circumference, Diabetes, and Risk of Liver Cancer for U.S. Adults.	Cancer Res:2016:76(20):6076-6083
Si	2020	Thyroid	Thyroid	SMCHBDP	1	China	East Asia	366	100280	average 5.6 years	1.39	1.03	1.88	1	1	N/A	N/A	1	1	2	1	0	32342643	Categories	China	adjusted for age, sex, HDL-C, LDL-C, TG, FBG, SBP	Body surface area, height, and body fat percentage as more sensitive risk factors of cancer and cardiovascular disease.	Cancer Med:2020:9(12):4433-4446
Si	2020	Liver	Liver	SMCHBDP	1	China	East Asia	186	100280	average 5.6 years	0.92	0.59	1.44	1	N/A	N/A	N/A	1	1	2	1	0	32342643	Categories	China	adjusted for age, sex, HDL-C, LDL-C, TG, FBG, SBP	Body surface area, height, and body fat percentage as more sensitive risk factors of cancer and cardiovascular disease.	Cancer Med:2020:9(12):4433-4446
Si	2020	Colorectal	Colorectal	SMCHBDP	1	China	East Asia	219	100280	average 5.6 years	1.08	0.73	1.6	1	N/A	N/A	N/A	1	1	2	1	0	32342643	Categories	China	adjusted for age, sex, HDL-C, LDL-C, TG, FBG, SBP	Body surface area, height, and body fat percentage as more sensitive risk factors of cancer and cardiovascular disease.	Cancer Med:2020:9(12):4433-4446
Si	2020	Gastric (non-cardia)	Gastric (non-cardia)	SMCHBDP	1	China	East Asia	231	100280	average 5.6 years	1.16	0.78	1.7	1	N/A	N/A	N/A	1	1	2	1	0	32342643	Categories	China	adjusted for age, sex, HDL-C, LDL-C, TG, FBG, SBP	Body surface area, height, and body fat percentage as more sensitive risk factors of cancer and cardiovascular disease.	Cancer Med:2020:9(12):4433-4446
Sawada	2010	Kidney	Kidney	JPHC	1	Japan	East Asia	139	99462	13.5 years	1.17	0.88	1.56	1	N/A	N/A	1	1	1	2	0	1	20470974	per 5 kg/m2	Japan	Adjusted for age, public health center area, smoking status, alcohol drinking, leisure-time physical activity, history of hypertension and history of diabetes mellitus	Body mass index and subsequent risk of kidney cancer: a prospective cohort study in Japan.	Ann Epidemiol:2010:20(6):466-72
Houghton	2021	Breast (postmenopausal)	Breast (postmenopausal)	NHS, NHS-II	1	USA	North America	2909	96746	max 30 years	1.2	1.13	1.28	1	N/A	N/A	N/A	1	1	2	0	1	33367714	Categories	USA	adjusted for age at menarche, height, parity/age at first birth, family history of breast cancer , benign breast disease diagnosis, alcohol intake, physical activity, and smoking, postmenopausal hormone use and age at menopause	Central Adiposity and Subsequent Risk of Breast Cancer by Menopause Status.	J Natl Cancer Inst:2021:113(7):900-908
Genkinger	2011	Pancreas	Pancreas	CTS	1	USA	North America	103	96380	max 8 years	1.01	0.82	1.25	1	N/A	N/A	1	1	1	2	0	1	21105029	per 5 kg/m2	USA	adjusted for smoking status (never smokers; past smokers, pack-years <15yrs; past smokers, pack-years â‰¥15yrs; current smokers, pack-years <40yrs, current smokers, pack-years â‰¥ 40yrs), history of diabetes (no, yes), alcohol intake (0,0.1â€“14.9,15â€“29.9,â‰¥30g/day) and energy intake (continuously); age in years and year of questionnaire return were included as stratification variables	A pooled analysis of 14 cohort studies of anthropometric factors and pancreatic cancer risk.	Int J Cancer:2011:129(7):1708-17
Hektoen	2020	Bladder (never-smokers)	Bladder (never-smokers)	Janus	1	Norway	Europe	294	95790	average 29 years	0.93	0.78	1.11	1	1	N/A	N/A	1	1	2	0	N/A	32319230	per 1 kg/m2	Norway	Adjusted for age as the underlying time scale, physical activity, education, and high risk occupation	Lifestyle associated factors and risk of urinary bladder cancer: A prospective cohort study from Norway.	Cancer Med:2020:9(12):4420-4432
Jackson	2019	Gallbladder	Gallbladder	NHS	1	USA	North America	52	95609	32 years	1.56	1.24	1.96	1	N/A	N/A	N/A	1	1	2	0	1	31113819	per 5 kg/m2	USA	adjusted for sex, race, education, smoking, and alcoholic consumption, with age as the time scale	Anthropometric Risk Factors for Cancers of the Biliary Tract in the Biliary Tract Cancers Pooling Project.	Cancer Res:2019:79(15):3973-3982
Jackson	2019	Gallbladder	Gallbladder	AHS-II	1	USA and Canada	North America	15	93264	13 years	1.06	0.69	1.63	1	N/A	N/A	N/A	1	1	2	0	1	31113819	per 5 kg/m2	USA,Canada	adjusted for sex, race, education, smoking, and alcoholic consumption, with age as the time scale	Anthropometric Risk Factors for Cancers of the Biliary Tract in the Biliary Tract Cancers Pooling Project.	Cancer Res:2019:79(15):3973-3982
Kvaskoff	2014	Melanoma	Melanoma	E3N	1	France	Europe	580	92050	19 years	0.85	0.7	1.03	1	N/A	N/A	N/A	1	1	2	0	0	24986641	Categories	France	Age, hair colour, skin complexion,number of naevi, number of freckles, skin sensitivity to sun exposure, physical activity, and mean UV radiation dose in countries of birth and of residence at baseline	Anthropometric features and cutaneous melanoma risk: a prospective cohort study in French women.	Cancer Epidemiol:2014:38(4):357-63
van den Brandt	2021	Breast (premenopausal)	Breast (premenopausal)	MEC	1	USA	North America	129	90394	Max 11 years	0.8	0.66	0.97	1	N/A	N/A	N/A	1	1	2	0	1	33128203	per 5 kg/m2	USA	adjusted for ethnicity, age at menarche, parity, age at first birth, HRT use, oral contraceptive use, history of benign breast disease, family history of BC, smoking status, education, physical activity, alcohol and energy intake	Body size and weight change over adulthood and risk of breast cancer by menopausal and hormone receptor status: a pooled analysis of 20 prospective cohort studies.	Eur J Epidemiol:2021:36(1):37-55
Terry	2002	Colorectal	Colorectal	CNBSS	1	Canada	North America	527	89835	average 10.6 years	1.01	0.98	1.04	1	N/A	N/A	N/A	1	1	2	0	1	12117878	Categories	Canada	Age, educational level, oral contraceptive use, parity, physical activity, smoking habits, HRT	Obesity and colorectal cancer risk in women.	Gut:2002:51(2):191-4
Kabat	2007	Lung (never-smokers)	Lung (never-smokers)	CNBSS	1	Canada	North America	98	89788	16 years	1.57	1.06	2.33	1	N/A	N/A	N/A	1	1	2	0	N/A	17879428	Categories	Canada	Age, education level, menopausal status	Body mass index and lung cancer risk in women.	Epidemiology:2007:18(5):607-12
Campbell	2016	Liver	Liver	AgHealth	1	USA	North America	44	87269	max 15 years	1.38	0.93	2.03	1	N/A	1	N/A	1	1	2	0	1	27742674	per 5 kg/m2	USA	age, sex, study, alcohol, smoking, and race	Body Mass Index, Waist Circumference, Diabetes, and Risk of Liver Cancer for U.S. Adults.	Cancer Res:2016:76(20):6076-6083
Schoemaker	2018	Breast (premenopausal)	Breast (premenopausal)	NHS-II	1	USA	North America	2421	82528	Median 14.2 years	0.88	0.85	0.92	1	N/A	N/A	N/A	1	1	2	0	0	29931120	Categories	USA	adjusted for attained age, year of birth, age at menarche, age at first birth, number of births, time since last birth, and family history of breast cancer	Association of Body Mass Index and Age With Subsequent Breast Cancer Risk in Premenopausal Women.	JAMA Oncol:2018:4(11):e181771
Arthur	2019	Endometrial	Endometrial	WHI	1	USA	North America	1424	80123	median 17.9 years	1.32	1.26	1.39	1	N/A	N/A	N/A	1	1	2	0	1	30407487	Categories	USA	post-menopausal women. Adjusted for age at entry, education, nonalcohol energy intake, ethnicity, age at menarche, parity, combined estrogen and progesterone therapy, unopposed estrogen therapy, oral contraceptive use, family history of endometrial or ovarian cancer, age at menopause, diet, physical activity, alcohol consumption, and smoking	Associations of a Healthy Lifestyle Index With the Risks of Endometrial and Ovarian Cancer Among Women in the Women's Health Initiative Study.	Am J Epidemiol:2019:188(2):261-273
Sattayapiwat	2021	Prostate (advanced)	Prostate (aggressive)	MEC	1	USA	North America	1236	79950	20 years	1	0.92	1.08	1	N/A	N/A	N/A	1	1	2	0	0	33751036	Categories	USA	adjusted for age in years, race/ethnicity (White, Black, Native Hawaiian, Japanese American, Latino), diabetes (yes/no), and educational level (.12 years, some college or vocational, and college graduate).	Association of Anthropometric Measures With the Risk of Prostate Cancer in the Multiethnic Cohort.	Am J Epidemiol:2021:190(9):1770-1783
Harding	2015	Colorectal	Colorectal	ANZDCC	11	Australia	Australia	1918	79458	median 16.0 years	1.12	1.06	1.18	1	N/A	N/A	N/A	1	1	2	0	1	25810218	SD	Australia	adjusted for baseline smoking status, education and study cohort using age as the timescale	Comparison of anthropometric measures as predictors of cancer incidence: A pooled collaborative analysis of 11 Australian cohorts.	Int J Cancer:2015:137(7):1699-708
Jiao	2010	Pancreas	Pancreas	USRT	1	USA	North America	137	78731	Average 16.7 years	1.09	0.89	1.34	1	N/A	N/A	1	1	1	2	0	1	20383573	per 5 kg/m2	USA	adjustment for age, sex, and smoking history	Body mass index, effect modifiers, and risk of pancreatic cancer: a pooled study of seven prospective cohorts.	Cancer Causes Control:2010:21(8):1305-14
Rapp	2005	Thyroid	Thyroid	VHM&PP	1	Austria	Europe	61	78484	average 9.9 years	1.18	0.84	1.66	1	1	N/A	N/A	1	1	2	0	1	16234822	Categories	Austria	age at enrolment (in years) and adjusted for smoking status and occupational group.	Obesity and incidence of cancer: a large cohort study of over 145,000 adults in Austria.	Br J Cancer:2005:93(9):1062-7
Nilsen	2001	Colorectal	Colorectal	HUNT-I	1	Norway	Europe	712	75219	median 10.8 years	1.02	0.9	1.16	1	N/A	N/A	N/A	1	1	2	0	0	11161410	Categories	Norway	age-adjusted	Prospective study of colorectal cancer risk and physical activity, diabetes, blood glucose and BMI: exploring the hyperinsulinaemia hypothesis.	Br J Cancer:2001:84(3):417-22
Wiedmann	2013	Meningioma	Meningioma	HUNT-I	1	Norway	Europe	138	74242	23.5 years	1.23	0.98	1.52	1	N/A	N/A	N/A	1	1	2	0	0	23778522	Categories	Norway	Age and sex adjusted	Body mass index and the risk of meningioma, glioma and schwannoma in a large prospective cohort study (The HUNT Study).	Br J Cancer:2013:109(1):289-94
Wiedmann	2013	Glioma	Glioma	HUNT-I	1	Norway	Europe	148	74242	23.5 years	0.98	0.78	1.24	1	N/A	N/A	N/A	1	1	2	0	0	23778522	Categories	Norway	Age and sex adjusted	Body mass index and the risk of meningioma, glioma and schwannoma in a large prospective cohort study (The HUNT Study).	Br J Cancer:2013:109(1):289-94
Patel	2017	Lung (never-smokers)	Lung (never-smokers)	CPS-II	1	USA	North America	453	73889	average 14.7 years	0.94	0.84	1.06	1	N/A	N/A	N/A	1	1	2	0	N/A	28940119	Categories	USA	adjusted for age, sex, race, sitting time, marital status, prevalent disease (emphysema or other lung diseases), education, fruits and vegetables consumption, and MET-hours/week	The relationship between physical activity, obesity, and lung cancer risk by smoking status in a large prospective cohort of US adults.	Cancer Causes Control:2017:28(12):1357-1368
Macleod	2013	Renal cell carcinoma	Kidney	VITAL	1	USA	North America	238	73440	median 8 years	1.18	0.99	1.4	1	N/A	N/A	1	1	1	2	0	1	23665301	Categories	USA	adjusted for age, sex, race, smoking, alcohol consumption, fruit intake, vegetable intake, hypertension, diabetes, kidney disease, viral hepatitis	Risk factors for renal cell carcinoma in the VITAL study.	J Urol:2013:190(5):1657-61
Shin	2022	Thyroid	Thyroid	SWHS	1	China	East Asia	306	73329	average 14.9 years	0.9	0.76	1.07	1	1	N/A	N/A	1	1	2	0	1	34915752	per 5 kg/m2	China	age as time-metric. Adjusted for the status of smoking (ever, never, and unknown) and alcohol drinking (ever, never, and unknown)	Body Mass Index and Thyroid Cancer Risk: A Pooled Analysis of Half a Million Men and Women in the Asia Cohort Consortium.	Thyroid:2022:32(3):306-314
Jackson	2019	Gallbladder	Gallbladder	VITAL	1	USA	North America	16	73301	9 years	1.74	1.09	2.78	1	N/A	N/A	N/A	1	1	2	0	1	31113819	per 5 kg/m2	USA	adjusted for sex, race, education, smoking, and alcoholic consumption, with age as the time scale	Anthropometric Risk Factors for Cancers of the Biliary Tract in the Biliary Tract Cancers Pooling Project.	Cancer Res:2019:79(15):3973-3982
Sjodahl	2008	Gastric (non-cardia)	Gastric (non-cardia)	HUNT-I	1	Norway	Europe	207	73133	15.4 years	1.09	0.86	1.37	1	N/A	N/A	N/A	1	1	2	0	1	18187390	Categories	Norway	Age, alcohol consumption, occupation, recreational physical activity level, salt intake, smoking	Body mass and physical activity and risk of gastric cancer in a population-based cohort study in Norway.	Cancer Epidemiol Biomarkers Prev:2008:17(1):135-40
Campbell	2016	Liver	Liver	USRT	1	USA	North America	72	72384	max 14 years	1.03	0.79	1.35	1	N/A	1	N/A	1	1	2	0	1	27742674	per 5 kg/m2	USA	age, sex, study, alcohol, smoking, and race	Body Mass Index, Waist Circumference, Diabetes, and Risk of Liver Cancer for U.S. Adults.	Cancer Res:2016:76(20):6076-6083
Gaudet	2015	Head and neck (never-smokers)	Head and neck (never-smokers)	SWHS	1	China	East Asia	NR	72375	N/S	0.84	0.49	1.41	1	1	N/A	N/A	1	N/S	1	0	N/A	26050257	per 5 kg/m2	China	adjusted for age, sex, genetic ancestry, education, alcohol drinking status	Anthropometry and head and neck cancer:a pooled analysis of cohort data.	Int J Epidemiol:2015:44(2):673-81
Kelly	2017	Prostate (aggressive)	Prostate (aggressive)	PLCO	1	USA	North America	3078	69873	median 11.5 years	1.02	0.97	1.07	1	N/A	N/A	N/A	1	1	2	0	1	27754927	per 5 kg/m2	USA	age (in months) as the underlying time metric stratified by year of diagnosis, were adjusted for trial arm, screening center, race, education, married or cohabiting, diabetes, cigarette smoking, PSA history during the three years prior to study entry, family history of prostate cancer, and myocardial infarction	Prediagnostic Body Mass Index Trajectories in Relation to Prostate Cancer Incidence and Mortality in the PLCO Cancer Screening Trial.	J Natl Cancer Inst:2017:109(3)
Lacey	2009	Breast (postmenopausal)	Breast (postmenopausal)	PLCO	1	USA	North America	2063	69756	mean 4.98 years	1.06	1.02	1.1	1	N/A	N/A	N/A	1	0	1	0	0	19292893	Categories	USA	Age, screening center, age at menarche, age at menopause, family history of breast cancer, benign breast disease, height, and menopausal hormone therapy, plus combined age at first birth and parity and calendar time	Breast cancer epidemiology according to recognized breast cancer risk factors in the Prostate, Lung, Colorectal and Ovarian (PLCO) Cancer Screening Trial Cohort	BMC Cancer:2009:17(9):84
Asgari	2012	Melanoma	Melanoma	VITAL	1	USA	North America	553	69635	5.84 years	0.86	0.74	1.01	1	N/A	1	N/A	1	1	2	0	0	22377763	Categories	USA	Age, sex	Association of vitamin A and carotenoid intake with melanoma risk in a large prospective cohort.	J Invest Dermatol:2012:132(6):1573-82
Jackson	2019	Gallbladder	Gallbladder	AgHealth	1	USA	North America	18	69422	20 years	1.65	0.82	3.31	1	N/A	N/A	N/A	1	1	2	0	1	31113819	per 5 kg/m2	USA	adjusted for sex, race, education, smoking, and alcoholic consumption, with age as the time scale	Anthropometric Risk Factors for Cancers of the Biliary Tract in the Biliary Tract Cancers Pooling Project.	Cancer Res:2019:79(15):3973-3982
Li	2021	Liver	Liver	SWHS	1	China	East Asia	241	69296	mean 17.5 years	1.29	1.07	1.57	1	N/A	N/A	N/A	1	1	2	0	0	33849965	per 5 kg/m2	China	Adjusted for age, education, income, menopausal status, age at menarche, history of chronic hepatitis, history of cholelithiasis, family history of liver cancer, total energy intake and total physical activity	Dose-Response Association between Adiposity and Liver Cancer Incidence: A Prospective Cohort Study among Non-Smoking and Non-Alcohol-Drinking Chinese Women.	Cancer Epidemiol Biomarkers Prev:2021:30(6):1200-1207
Gaudet	2015	Head and neck (never-smokers)	Head and neck (never-smokers)	CTS	1	USA	North America	NR	69135	N/S	1.39	1.05	1.83	1	1	N/A	N/A	1	N/S	1	0	N/A	26050257	per 5 kg/m2	USA	adjusted for age, sex, genetic ancestry, education, alcohol drinking status	Anthropometry and head and neck cancer:a pooled analysis of cohort data.	Int J Epidemiol:2015:44(2):673-81
Freedman	2003	Melanoma	Melanoma	USRT	1	USA	North America	207	68588	698,028 PY	0.95	0.71	1.27	1	N/A	1	N/A	1	1	2	0	1	14682442	Categories	USA	Age, sex, adult sunlight exposure, alcohol consumption, area of residence, decade since began to work as radiological technician, educational level, hair colour, personal history of NMSC, skin pigmentation, smoking habits	Risk of melanoma in relation to smoking, alcohol intake, and other factors in a large occupational cohort.	Cancer Causes Control:2003:14(9):847-57
Liu	2016	Renal cell carcinoma	Kidney	SWHS	1	China	East Asia	131	68253	median 15.1 years	1.26	0.97	1.63	1	N/A	N/A	1	1	1	2	0	1	27177094	per 5 kg/m2	China	age as time-metric. Education, total energy intake, total vegetable and fruit intake, total meat intake, leisure-time physical activity, alcohol consumption, hormone replacement treatment, menopausal status, spouse smoking exposure, parity and family history of cancer	Prospective cohort study of general and central obesity, weight change trajectory and risk of major cancers among Chinese women.	Int J Cancer:2016:139(7):1461-70
Liu	2016	Pancreas	Pancreas	SWHS	1	China	East Asia	195	68253	median 15.1 years	0.92	0.74	1.14	1	N/A	N/A	1	1	1	2	0	1	27177094	per 5 kg/m2	China	age as time-metric. Education, total energy intake, total vegetable and fruit intake, total meat intake, leisure-time physical activity, alcohol consumption, hormone replacement treatment, menopausal status, spouse smoking exposure, parity and family history of cancer	Prospective cohort study of general and central obesity, weight change trajectory and risk of major cancers among Chinese women.	Int J Cancer:2016:139(7):1461-70
Liu	2016	Lung (never-smokers)	Lung (never-smokers)	SWHS	1	China	East Asia	611	68253	median 15.1 years	0.91	0.8	1.03	1	N/A	N/A	N/A	1	1	2	0	N/A	27177094	per 5 kg/m2	China	age as time-metric. Education, total energy intake, total vegetable and fruit intake, total meat intake, leisure-time physical activity, alcohol consumption, hormone replacement treatment, menopausal status, spouse smoking exposure, parity and family history of cancer	Prospective cohort study of general and central obesity, weight change trajectory and risk of major cancers among Chinese women.	Int J Cancer:2016:139(7):1461-70
Andreotti	2010	Multiple myeloma	Multiple myeloma	AgHealth	1	USA	North America	68	67947	median 10 years	1	0.72	1.4	1	N/A	1	N/A	1	1	2	0	0	20730623	per 1 kg/m2	USA	age as time-dependent variable; Men: race, meat consumption	Body mass index, agricultural pesticide use, and cancer incidence in the Agricultural Health Study cohort.	Cancer Causes Control:2010:21(11):1759-75
Andreotti	2010	Kidney	Kidney	AgHealth	1	USA	North America	106	67947	median 10 years	1.05	0.81	1.37	1	N/A	N/A	0	0	1	1	0	0	20730623	per 1 kg/m2	USA	Age as time-dependent variable;Men: hypertension, family history of cancer; Women: hypertension	Body mass index, agricultural pesticide use, and cancer incidence in the Agricultural Health Study cohort.	Cancer Causes Control:2010:21(11):1759-75
Andreotti	2010	Leukemia	Leukemia	AgHealth	1	USA	North America	120	67947	median 10 years	0.89	0.68	1.17	1	N/A	N/A	N/A	1	1	2	0	0	20730623	per 1 kg/m2	USA	Age, diabetes, education, exercise, state of residence, vitamin supplements	Body mass index, agricultural pesticide use, and cancer incidence in the Agricultural Health Study cohort.	Cancer Causes Control:2010:21(11):1759-75
Andreotti	2010	NHL	NHL	AgHealth	1	USA	North America	194	67947	median 10 years	0.99	0.81	1.22	1	N/A	N/A	N/A	1	1	2	0	0	20730623	per 1 kg/m2	USA	age as time-dependent variable; Men: vitamin supplements, exercise;	Body mass index, agricultural pesticide use, and cancer incidence in the Agricultural Health Study cohort.	Cancer Causes Control:2010:21(11):1759-75
Andreotti	2010	Melanoma	Melanoma	AgHealth	1	USA	North America	204	67947	median 10 years	1.06	0.97	1.15	1	N/A	1	N/A	1	1	2	0	0	20730623	per 1 kg/m2	USA	age as time-dependent variable; Men: diabetes, wear sunscreen	Body mass index, agricultural pesticide use, and cancer incidence in the Agricultural Health Study cohort.	Cancer Causes Control:2010:21(11):1759-75
Andreotti	2010	Colorectal	Colorectal	AgHealth	1	USA	North America	479	67947	median 10 years	1.18	1.06	1.32	1	N/A	N/A	N/A	1	1	2	0	0	20730623	per 1 kg/m2	USA	age as time-dependent variable; Men colon cancer: race, education, family history colon cancer; Men rectal cancer: meat consumption;	Body mass index, agricultural pesticide use, and cancer incidence in the Agricultural Health Study cohort.	Cancer Causes Control:2010:21(11):1759-75
Sandvei	2019	Breast (premenopausal)	Breast (premenopausal)	NBCSP	1	Norway	Europe	805	67744	median 5.8 years	1.05101	1	1.15927	1	N/A	N/A	N/A	1	1	2	0	0	30083811	per 1 kg/m2	Norway	Restricted to women that had never used HT. Age-adjusted	Menopausal hormone therapy and breast cancer risk: effect modification by body mass through life.	Eur J Epidemiol:2019:34(3):267-278
Jiao	2010	Pancreas	Pancreas	AgHealth	1	USA	North America	95	67245	Average 10.3 years	1.08	0.85	1.37	1	N/A	N/A	1	1	1	2	0	1	20383573	per 5 kg/m2	USA	adjustment for age, sex, and smoking history	Body mass index, effect modifiers, and risk of pancreatic cancer: a pooled study of seven prospective cohorts.	Cancer Causes Control:2010:21(8):1305-14
Abdel-Rahman	2019	Lung (never-smokers)	Lung (never-smokers)	PLCO	1	USA	North America	248	67198	average 11.25 years	0.854317	0.741745	0.980159	0	N/A	N/A	N/A	0	1	1	0	N/A	31414914	per 1 kg/m2	USA	Adjusted for sex, study arm, race, and lung cancer family history	Pre-diagnostic body mass index trajectory in relationship to lung cancer incidence and mortality; findings from the PLCO trial.	Expert Rev Respir Med:2019:13(10):1029-1035
Genkinger	2011	Pancreas	Pancreas	NHS	1	USA	North America	173	66895	max 16 years	1.17	1.01	1.37	1	N/A	N/A	1	1	1	2	0	1	21105029	per 5 kg/m2	USA	adjusted for smoking status (never smokers; past smokers, pack-years <15yrs; past smokers, pack-years â‰¥15yrs; current smokers, pack-years <40yrs, current smokers, pack-years â‰¥ 40yrs), history of diabetes (no, yes), alcohol intake (0,0.1â€“14.9,15â€“29.9,â‰¥30g/day) and energy intake (continuously); age in years and year of questionnaire return were included as stratification variables	A pooled analysis of 14 cohort studies of anthropometric factors and pancreatic cancer risk.	Int J Cancer:2011:129(7):1708-17
Gaudet	2015	Head and neck (never-smokers)	Head and neck (never-smokers)	CPS-II	1	USA	North America	NR	66744	N/S	1.03	0.78	1.35	1	1	N/A	N/A	1	N/S	1	0	N/A	26050257	per 5 kg/m2	USA	adjusted for age, sex, genetic ancestry, education, alcohol drinking status	Anthropometry and head and neck cancer:a pooled analysis of cohort data.	Int J Epidemiol:2015:44(2):673-81
Kitahara	2016	Thyroid	Thyroid	AgHealth	1	USA	North America	88	65841	average 10.4 years	1.05	0.84	1.32	1	1	N/A	N/A	1	1	2	0	1	26756356	per 5 kg/m2	USA	Adjusted for age (used as time metric), sex, alcohol intake, physical activity level, race/ethnicity, marital status, education,and smoking status	Anthropometric Factors and Thyroid Cancer Risk by Histological Subtype: Pooled Analysis of 22 Prospective Studies.	Thyroid:2016:26(2):306-18
Schoemaker	2018	Breast (premenopausal)	Breast (premenopausal)	NHS-I	1	USA	North America	1986	65826	Median 13.4 years	0.86	0.81	0.91	1	N/A	N/A	N/A	1	1	2	0	0	29931120	Categories	USA	adjusted for attained age, year of birth, age at menarche, age at first birth, number of births, time since last birth, and family history of breast cancer	Association of Body Mass Index and Age With Subsequent Breast Cancer Risk in Premenopausal Women.	JAMA Oncol:2018:4(11):e181771
Ogbenna	2025	Breast (postmenopausal)	Breast (postmenopausal)	MEC	1	USA	North America	4555	65561	mean 19.2 years	1.13	1.09	1.17	1	N/A	N/A	N/A	1	1	2	0	1	40112020	Categories	USA	adjusted for age, race (overall model only), education, marital status, family history of breast cancer, age at menarche, age at first live birth, number of children, oral contraceptive use, age at and type of menopause and HLI components (dietary intake, physical activity, sedentary behavior, smoking status, alcohol intake). Menopausal hormone therapy specific baseline hazard functions were appl…	Healthy Lifestyle Index and Breast Cancer Risk among Postmenopausal Women: The Multiethnic Cohort Study.	Cancer Epidemiol Biomarkers Prev:2025:34(6):875-884
Nderitu	2017	Liver	Liver	AMORIS	1	Sweden	Europe	71	65224	mean 20.42 years	1.71	1.06	2.76	1	N/A	N/A	N/A	1	1	2	0	0	28577304	Categories	Sweden	Adjusted for age (continuous), gender, SES, triglycerides (continuous), cholesterol (continuous), raised glucose, diabetic status and history of liver disease	The association between individual metabolic syndrome components, primary liver cancer and cirrhosis: A study in the Swedish AMORIS cohort.	Int J Cancer:2017:141(6):1148-1160
Gaudet	2015	Head and neck (never-smokers)	Head and neck (never-smokers)	PLCO	1	USA	North America	NR	63966	N/S	1.28	0.94	1.75	1	1	N/A	N/A	1	N/S	1	0	N/A	26050257	per 5 kg/m2	USA	adjusted for age, sex, genetic ancestry, education, alcohol drinking status	Anthropometry and head and neck cancer:a pooled analysis of cohort data.	Int J Epidemiol:2015:44(2):673-81
Koh	2010	Lung (never-smokers)	Lung (never-smokers)	SCHS	1	Singapore	East Asia	287	63257	13 years	1.01	0.82	1.25	1	N/A	N/A	N/A	1	1	2	0	N/A	20010947	Categories	Singapore	Age, sex, betacryptoxanthin intake, dialect group, education	Body mass index and smoking-related lung cancer risk in the Singapore Chinese Health Study.	Br J Cancer:2010:102(3):610-4
Kitahara	2016	Thyroid	Thyroid	VITAL	1	USA	North America	92	62807	average 10.4 years	0.87	0.7	1.08	1	1	N/A	N/A	1	1	2	0	1	26756356	per 5 kg/m2	USA	Adjusted for age (used as time metric), sex, alcohol intake, physical activity level, race/ethnicity, marital status, education,and smoking status	Anthropometric Factors and Thyroid Cancer Risk by Histological Subtype: Pooled Analysis of 22 Prospective Studies.	Thyroid:2016:26(2):306-18
Feigelson	2004	Breast (postmenopausal)	Breast (postmenopausal)	CPS-II	1	USA	North America	1934	62756	max 7 years	1.1	1.05	1.15	1	N/A	N/A	N/A	1	1	2	0	0	14973094	Categories	USA	adjusted for age at interview, age at menarche, age at menopause, number of live births, age at first live birth, oral contraceptive use, family history of breast cancer, history of breast cysts, history of mammography, height, education, physical activity, alcohol use, and race	Weight gain, body mass index, hormone replacement therapy, and postmenopausal breast cancer in a large prospective study.	Cancer Epidemiol Biomarkers Prev:2004:13(2):220-4
Kitahara	2016	Thyroid	Thyroid	USRT	1	USA	North America	138	62712	average 10.4 years	1.13	0.96	1.32	1	1	N/A	N/A	1	1	2	0	1	26756356	per 5 kg/m2	USA	Adjusted for age (used as time metric), sex, alcohol intake, physical activity level, race/ethnicity, marital status, education,and smoking status	Anthropometric Factors and Thyroid Cancer Risk by Histological Subtype: Pooled Analysis of 22 Prospective Studies.	Thyroid:2016:26(2):306-18
van den Brandt	2000	Breast (postmenopausal)	Breast (postmenopausal)	NLCS	1	Netherlands	Europe	420	62412	max 3 years	0.987516	0.828177	1.16506	1	N/A	N/A	N/A	1	0	1	0	1	10997541	per 4 kg/m2	Netherlands	age at menarche (≤11, 12, 13, 14, ≥15 years), parity (0, 1, 2, ≥3), age at birth of the first child (≤20, 21–25, 26, 30, ≥30 years), postmenopausal hormone use (ever, never), oral contraceptive use (ever, never), history of benign breast disease (no, yes), maternal history of breast cancer (no, yes), history of breast cancer in a sister (no, yes, no sisters), smoking status (ever, never), educati…	Pooled analysis of prospective cohort studies on height, weight, and breast cancer risk.	Am J Epidemiol:2000:152(6):514-27
Sarink	2021	Endometrial	Endometrial	MEC	1	USA	North America	1084	62037	median 21 years	1.52	1.44	1.61	1	N/A	N/A	N/A	1	1	2	0	0	33723396	per 5 kg/m2	USA	age at the time metric; models adjusted for menopausal status and age at baseline, ever OC use, and number of children. Models in the overall population additionally adjusted for race/ethnicity (strata).	Racial/ethnic differences in anthropometric and hormone-related factors and endometrial cancer risk: the Multiethnic Cohort Study.	Br J Cancer:2021:124(10):1724-1733
Reinier	2007	Breast (premenopausal)	Breast (premenopausal)	VMC	1	USA	North America	231	61844	3.1 years	0.95	0.81	1.13	1	N/A	N/A	N/A	1	0	1	0	0	17063272	Categories	USA	Age, age at first child birth, breast density, family history of cancer	Risk factors for breast carcinoma in situ versus invasive breast cancer in a prospective study of pre- and post-menopausal women.	Breast Cancer Res Treat:2007:103(3):343-8
Shin	2022	Thyroid	Thyroid	SMHS	1	China	East Asia	78	61425	average 9.5 years	1.45	1.02	2.08	1	1	N/A	N/A	1	1	2	0	1	34915752	per 5 kg/m2	China	age as time-metric. Adjusted for the status of smoking (ever, never, and unknown) and alcohol drinking (ever, never, and unknown)	Body Mass Index and Thyroid Cancer Risk: A Pooled Analysis of Half a Million Men and Women in the Asia Cohort Consortium.	Thyroid:2022:32(3):306-314
Luu	2022	Pancreas	Pancreas	SCHS	1	Singapore	East Asia	316	61321	mean 17.7 yrs	1.06	0.84	1.34	1	N/A	N/A	0	0	1	1	0	0	34642175	Categories	Singapore	Adjusted for age, gender, dialect group (Hokkien or Cantonese), year of enrollment (1993–1995 and 1996–1998), level of education (no formal education, primary school, secondary or higher education), pre-existing of type 2 diabetes (no, yes) and total energy intake (Kcal/d)	Composite Score of Healthy Lifestyle Factors and the Risk of Pancreatic Cancer in a Prospective Cohort Study.	Cancer Prev Res (Phila):2022:15(1):29-36
Shin	2022	Thyroid	Thyroid	SCHS	1	Singapore	East Asia	99	61301	average 14 years	1.11	0.83	1.49	1	1	N/A	N/A	1	1	2	0	1	34915752	per 5 kg/m2	Singapore	age as time-metric. Adjusted for the status of smoking (ever, never, and unknown) and alcohol drinking (ever, never, and unknown)	Body Mass Index and Thyroid Cancer Risk: A Pooled Analysis of Half a Million Men and Women in the Asia Cohort Consortium.	Thyroid:2022:32(3):306-314
Jackson	2019	Gallbladder	Gallbladder	SCHS	1	Singapore	East Asia	29	61251	15 years	0.86	0.47	1.57	1	N/A	N/A	N/A	1	1	2	0	1	31113819	per 5 kg/m2	Singapore	adjusted for sex, race, education, smoking, and alcoholic consumption, with age as the time scale	Anthropometric Risk Factors for Cancers of the Biliary Tract in the Biliary Tract Cancers Pooling Project.	Cancer Res:2019:79(15):3973-3982
Suzuki	2025	Head and neck (never-smokers)	Head and neck (never-smokers)	JPHC	1	Japan	East Asia	116	60607	Average 18.7 years	1.05	0.82	1.33	1	1	N/A	N/A	1	1	2	0	N/A	39183034	Categories	Japan	adjusted for sex; age (continuous); PHC area; alcohol consumption (missing; none; <1 time/week; 1–149, 150–299, 300–449, and ≥450 g ethanol/week); hot food and drinks (missing; yes; no)	Body Mass Index, Height, and Head and Neck Cancer Risk: The Japan Public Health Center-based Prospective Study.	J Epidemiol:2025:35(4):170-177
Parra-Soto	2021	Breast (premenopausal)	Breast (premenopausal)	UK Biobank	1	UK	Europe	1442	58701	median 8.8 years	0.990195	0.941141	1.049	1	N/A	N/A	N/A	1	1	2	0	1	33423670	SD	UK	adjusted age, sex, ethnicity, education, deprivation, smoking, dietary intake (alcohol, fruits & vegetables, red & processed meat, and oily fish), discretionary sedentary behaviour and physical activity	Associations of six adiposity-related markers with incidence and mortality from 24 cancers-findings from the UK Biobank prospective cohort study.	BMC Med:2021:19(1):7
Genkinger	2020	Prostate (death)	Prostate (aggressive)	NLCS	1	Netherlands	Europe	450	58279	median 13 years	1.15	0.94	1.41	1	N/A	N/A	N/A	1	1	2	0	1	31912782	per 5 kg/m2	Netherlands	startified by age. adjusted for race (Caucasian, African-American, Asian, Hispanic, other), education (<high school, high school, >high school), marital status (married, never married, widowed, divorced), alcohol (0,>0-<5, 5-<15, 15-<30 and â‰¥30g/day), smoking habits (never, past smoker and <15 pack years, past smoker and â‰¥15 pack years, current smoker and <40 pack years, and current smoker an…	Measures of body fatness and height in early and mid-to-late adulthood and prostate cancer: risk and mortality in The Pooling Project of Prospective Studies of Diet and Cancer.	Ann Oncol:2020:31(1):103-114
Paragomi	2024	Colorectal	Colorectal	ACC (Korea)	2	S. Korea	East Asia	308	58201	median 15.2 years	1.26	1	1.58	1	N/A	N/A	N/A	1	1	2	0	1	39196559	Categories	S. Korea	adjusted for age at baseline, sex, diabetes at baseline, current smoker, and ever alcohol use	Body Mass Index and Risk of Colorectal Cancer Incidence and Mortality in Asia.	JAMA Netw Open:2024:7(8):e2429494
Bethea	2013	Lung (never-smokers)	Lung (never-smokers)	BWHS	1	USA	North America	46	56944	max 14 years	0.89	0.64	1.24	1	N/A	N/A	N/A	1	1	2	0	N/A	23744044	Categories	USA	Age, age at first birth, geographic area, parity, physical activity, alcohol, education	Obesity in relation to lung cancer incidence in African American women.	Cancer Causes Control:2013:24(9):1695-703
van den Brandt	2000	Breast (premenopausal)	Breast (premenopausal)	CNBSS	1	Canada	North America	122	56837	max 5 years	0.83	0.53	1.32	1	N/A	N/A	N/A	1	0	1	0	1	10997541	Categories	Canada	Age at menarche, parity, age at birth of first child, postmenopausal hormone use, oral contraceptive use, history of benign breast disease, maternal history of breast cancer, history of breast cancer in a sister, smoking status, education, fat intake, fibre intake, energy intake, alcohol intake	Pooled analysis of prospective cohort studies on height, weight, and breast cancer risk.	Am J Epidemiol:2000:152(6):514-27
van den Brandt	2000	Breast (postmenopausal)	Breast (postmenopausal)	CNBSS	1	Canada	North America	242	56837	max 5 years	1.13934	0.888795	1.46867	1	N/A	N/A	N/A	1	1	2	0	1	10997541	per 4 kg/m2	Canada	age at menarche (≤11, 12, 13, 14, ≥15 years), parity (0, 1, 2, ≥3), age at birth of the first child (≤20, 21–25, 26, 30, ≥30 years), postmenopausal hormone use (ever, never), oral contraceptive use (ever, never), history of benign breast disease (no, yes), maternal history of breast cancer (no, yes), history of breast cancer in a sister (no, yes, no sisters), smoking status (ever, never), educati…	Pooled analysis of prospective cohort studies on height, weight, and breast cancer risk.	Am J Epidemiol:2000:152(6):514-27
Campbell	2016	Liver	Liver	BWHS	1	USA	North America	14	56790	max 14 years	0.73	0.42	1.29	1	N/A	1	N/A	1	1	2	0	1	27742674	per 5 kg/m2	USA	age, sex, study, alcohol, smoking, and race	Body Mass Index, Waist Circumference, Diabetes, and Risk of Liver Cancer for U.S. Adults.	Cancer Res:2016:76(20):6076-6083
Canchola	2010	Ovarian	Ovarian	CTS	1	USA	North America	277	56091	12.1 years	0.98	0.83	1.15	1	N/A	N/A	N/A	1	1	2	0	1	20924664	Categories	USA	Adjusted for race, oral contraceptive use and duration, number of full-term pregnancies, wine consumption, physical activity, smoking history, history of tubal ligation and height; age was the time-scale, and analyses were stratified by age at baseline	Body size and the risk of ovarian cancer by hormone therapy use in the California Teachers Study cohort.	Cancer Causes Control:2010:21(12):2241-8
Song	2014	Gallbladder	Gallbladder	FINRISK	1	Finland	Europe	77	54725	mean 19.8 yrs	1.35	1.02	1.79	1	N/A	N/A	N/A	1	1	2	0	1	24997743	Categories	Finland	Living area, smoking status, leisure-time physical activity and education at baseline using age as time-scale	Body mass index and cancer incidence: the FINRISK study.	Eur J Epidemiol:2014:29(7):477-87
Song	2014	Liver	Liver	FINRISK	1	Finland	Europe	79	54725	mean 21.4 yrs	1.35	1.04	1.77	1	N/A	N/A	N/A	1	1	2	0	1	24997743	Categories	Finland	Living area, smoking status, leisure-time physical activity and education at baseline using age as time-scale	Body mass index and cancer incidence: the FINRISK study.	Eur J Epidemiol:2014:29(7):477-87
Song	2014	Kidney	Kidney	FINRISK	1	Finland	Europe	195	54725	mean 21.4 yrs	1.34	1.1	1.63	1	N/A	N/A	1	1	1	2	0	1	24997743	Categories	Finland	Living area, smoking status, leisure-time physical activity and education at baseline using age as time-scale	Body mass index and cancer incidence: the FINRISK study.	Eur J Epidemiol:2014:29(7):477-87
Song	2014	Pancreas	Pancreas	FINRISK	1	Finland	Europe	218	54725	mean 21.4 yrs	1.22	1.01	1.46	1	N/A	N/A	1	1	1	2	0	1	24997743	Categories	Finland	Living area, smoking status, leisure-time physical activity and education at baseline using age as time-scale	Body mass index and cancer incidence: the FINRISK study.	Eur J Epidemiol:2014:29(7):477-87
Song	2014	Colorectal	Colorectal	FINRISK	1	Finland	Europe	609	54725	mean 19.8 yrs	1.08	0.97	1.2	1	N/A	N/A	N/A	1	1	2	0	1	24997743	Categories	Finland	Living area, smoking status, leisure-time physical activity and education at baseline using age as time-scale	Body mass index and cancer incidence: the FINRISK study.	Eur J Epidemiol:2014:29(7):477-87
Shin	2022	Thyroid	Thyroid	JPHC-II	1	Japan	East Asia	105	54476	average 17.7 years	1.01	0.74	1.39	1	1	N/A	N/A	1	1	2	0	1	34915752	per 5 kg/m2	Japan	age as time-metric. Adjusted for the status of smoking (ever, never, and unknown) and alcohol drinking (ever, never, and unknown)	Body Mass Index and Thyroid Cancer Risk: A Pooled Analysis of Half a Million Men and Women in the Asia Cohort Consortium.	Thyroid:2022:32(3):306-314
Kawachi	2019	Endometrial	Endometrial	JPHC	1	Japan	East Asia	180	53651	average 18.6 years	1.37	1.1	1.7	1	N/A	N/A	N/A	1	1	2	0	1	29672353	per 5 kg/m2	Japan	adjusted for age and study area, smoking, alcohol consumption, coffee consumption, sports, use of exogenous female hormones, age at menarche, age at menopause, number of deliveries, and menopausal status at baseline survey	Association of BMI and height with the risk of endometrial cancer, overall and by histological subtype: a population-based prospective cohort study in Japan.	Eur J Cancer Prev:2019:28(3):196-202
Genkinger	2011	Pancreas	Pancreas	NYSC	1	USA	North America	135	52040	max 7 years	1.12	0.89	1.4	1	N/A	N/A	1	1	1	2	0	1	21105029	per 5 kg/m2	USA	adjusted for smoking status (never smokers; past smokers, pack-years <15yrs; past smokers, pack-years ≥15yrs; current smokers, pack-years <40yrs, current smokers, pack-years ≥ 40yrs), history of diabetes (no, yes), alcohol intake (0,0.1–14.9,15–29.9,≥30g/day) and energy intake (continuously); age in years and year of questionnaire return were included as stratification variables	A pooled analysis of 14 cohort studies of anthropometric factors and pancreatic cancer risk.	Int J Cancer:2011:129(7):1708-17
Hanyuda	2017	Colorectal	Colorectal	HPFS	1	USA	North America	963	51529	25 years	1.33485	1.21961	1.47082	1	N/A	N/A	N/A	1	1	2	0	1	31276608	SD	USA	startified by age. family history of colorectal cancer, history of colonoscopy/sigmoidoscopy, smoking in pack-years, physical activity level, red and processed meat intake, alcohol consumption, current multivitamin use, regular use of aspirin, regular use of NSAIDs, total energy intake, total folate intake, total calcium intake and Alternate Healthy Eating Index (AHEI)-2010 (quintiles of the over…	Long-term status of predicted body fat percentage, body mass index and other anthropometric factors with risk of colorectal carcinoma: Two large prospective cohort studies in the US.	Int J Cancer:2020:146(9):2383-2393
Campbell	2016	Liver	Liver	HPFS	1	USA	North America	88	51437	max 25 years	1.53	1.16	2.03	1	N/A	1	N/A	1	1	2	0	1	27742674	per 5 kg/m2	USA	age, sex, study, alcohol, smoking, and race	Body Mass Index, Waist Circumference, Diabetes, and Risk of Liver Cancer for U.S. Adults.	Cancer Res:2016:76(20):6076-6083
Cote	2018	Glioma	Glioma	HPFS	1	USA	North America	178	51400	average 23.6 yrs	1.02	0.97	1.06	1	N/A	N/A	N/A	1	1	2	0	0	29943102	per 5 kg/m2	USA	adjusted for age	Height, waist circumference, body mass index, and body somatotype across the life course and risk of glioma.	Cancer Causes Control:2018:29(8):707-719
Campbell	2016	Liver	Liver	BCDDP	1	USA	North America	39	51105	max 12 years	0.93	0.63	1.39	1	N/A	1	N/A	1	1	2	0	1	27742674	per 5 kg/m2	USA	age, sex, study, alcohol, smoking, and race	Body Mass Index, Waist Circumference, Diabetes, and Risk of Liver Cancer for U.S. Adults.	Cancer Res:2016:76(20):6076-6083
White	2015	Breast (postmenopausal)	Breast (postmenopausal)	SISTER	1	USA	North America	1582	50884	Mean 5.4 years	1.10408	1.05101	1.15927	1	N/A	N/A	N/A	1	1	2	0	1	26193782	per 1 kg/m2	USA	Age, race, education, age at menarche, breastfeeding history, age at first birth, parity, postmenopausal hormone use, age at menopause, smoking history, alcohol consumption, and physical activity	Overall and central adiposity and breast cancer risk in the Sister Study.	Cancer:2015:121(20):3700-8
Jackson	2019	Gallbladder	Gallbladder	HPFS	1	USA	North America	11	50178	26 years	1.25	0.52	3	1	N/A	N/A	N/A	1	1	2	0	1	31113819	per 5 kg/m2	USA	adjusted for sex, race, education, smoking, and alcoholic consumption, with age as the time scale	Anthropometric Risk Factors for Cancers of the Biliary Tract in the Biliary Tract Cancers Pooling Project.	Cancer Res:2019:79(15):3973-3982
Shin	2022	Thyroid	Thyroid	RERF	1	Japan	East Asia	67	49578	average 21.9 years	0.89	0.62	1.28	1	1	N/A	N/A	1	1	2	0	1	34915752	per 5 kg/m2	Japan	age as time-metric. Adjusted for the status of smoking (ever, never, and unknown) and alcohol drinking (ever, never, and unknown)	Body Mass Index and Thyroid Cancer Risk: A Pooled Analysis of Half a Million Men and Women in the Asia Cohort Consortium.	Thyroid:2022:32(3):306-314
Xie	2016	Lung (never-smokers)	Lung (never-smokers)	Kailun Cohort	1	China	East Asia	198	48799	average 4.4 yrs	0.66	0.52	0.83	1	N/A	N/A	N/A	1	0	1	0	N/A	27655565	Categories	China	Adjusted for age, education, alcohol, physical activity, diabetes, work environment	[Association between body mass index and risk of lung cancer in non-smoking males: a prospective cohort study].	Zhonghua Liu Xing Bing Xue Za Zhi:2016:37(9):1213-1219
Graff	2022	Renal cell carcinoma	Kidney	HPFS	1	USA	North America	291	48112	Median 26 yr	1.28	1.05	1.56	1	N/A	N/A	1	1	1	2	0	1	35715363	Categories	USA	adjusted for age, calendar time, smoking status, pack–years of smoking , physical activity, years of non–aspirin NSAID drug use, alcohol intake	Obesity in Relation to Renal Cell Carcinoma Incidence and Survival in Three Prospective Studies.	Eur Urol:2022:82(3):247-251
Jackson	2019	Gallbladder	Gallbladder	RERF	1	Japan	East Asia	140	47953	55 years	0.93	0.63	1.37	1	N/A	N/A	N/A	1	1	2	0	1	31113819	per 5 kg/m2	Japan	adjusted for sex, race, education, smoking, and alcoholic consumption, with age as the time scale	Anthropometric Risk Factors for Cancers of the Biliary Tract in the Biliary Tract Cancers Pooling Project.	Cancer Res:2019:79(15):3973-3982
Jackson	2019	Gallbladder	Gallbladder	SISTER	1	USA	North America	4	47782	9 years	1.07	0.36	3.17	1	N/A	N/A	N/A	1	1	2	0	1	31113819	per 5 kg/m2	USA	adjusted for sex, race, education, smoking, and alcoholic consumption, with age as the time scale	Anthropometric Risk Factors for Cancers of the Biliary Tract in the Biliary Tract Cancers Pooling Project.	Cancer Res:2019:79(15):3973-3982
Pasqual	2023	Thyroid	Thyroid	SISTER	1	USA	North America	254	47739	median 12.5 years	1.25	1.14	1.37	1	1	N/A	N/A	1	1	2	0	1	37346380	per 5 kg/m2	USA	age as time-metric. Models adjusted for attained education, race, smoking, history of thyroid disorders, and healthcare use	Obesity, obesity-related metabolic conditions, and risk of thyroid cancer in women: results from a prospective cohort study (Sister Study).	Lancet Reg Health Am:2023:23(100537
HashemiMadani	2021	Gastric (cardia)	Gastric (cardia)	GCS	1	Iran	Middle East	70	47586	Median 12.3 years	1.20277	1.03209	1.40265	1	1	N/A	N/A	1	1	2	0	1	33783379	SD	Iran	Age, marital status, education level, socioeconomic status, smoking, opium use, alcohol use, area of residence, history of DM, consumption of vegetables	Obesity and incident gastrointestinal cancers: overall body size or central obesity measures, which factor matters?	Eur J Cancer Prev:2021:30(3):267-274
HashemiMadani	2021	Pancreas	Pancreas	GCS	1	Iran	Middle East	93	47586	Median 12.3 years	1.08065	0.86647	1.34673	1	N/A	N/A	1	1	1	2	0	1	33783379	SD	Iran	Age, marital status, education level, socioeconomic status, smoking, opium use, alcohol use, area of residence, history of DM, consumption of vegetables	Obesity and incident gastrointestinal cancers: overall body size or central obesity measures, which factor matters?	Eur J Cancer Prev:2021:30(3):267-274
HashemiMadani	2021	Colorectal	Colorectal	GCS	1	Iran	Middle East	136	47586	median 12.3 years	1.10103	0.916241	1.3226	1	N/A	N/A	N/A	1	1	2	0	1	33783379	SD	Iran	Age, marital status, education level, socioeconomic status, smoking, opium use, alcohol use, area of residence, history of DM, consumption of vegetables	Obesity and incident gastrointestinal cancers: overall body size or central obesity measures, which factor matters?	Eur J Cancer Prev:2021:30(3):267-274
HashemiMadani	2021	Gastric (non-cardia)	Gastric (non-cardia)	GCS	1	Iran	Middle East	282	47586	Median 12.3 years	1.06609	0.883069	1.28785	1	N/A	N/A	N/A	1	1	2	0	1	33783379	SD	Iran	Age, marital status, education level, socioeconomic status, smoking, opium use, alcohol use, area of residence, history of DM, consumption of vegetables	Obesity and incident gastrointestinal cancers: overall body size or central obesity measures, which factor matters?	Eur J Cancer Prev:2021:30(3):267-274
Schoemaker	2018	Breast (premenopausal)	Breast (premenopausal)	GS	1	UK	Europe	561	47284	Median 6.4 years	0.88	0.8	0.97	1	N/A	N/A	N/A	1	1	2	0	0	29931120	Categories	UK	adjusted for attained age, year of birth, age at menarche, age at first birth, number of births, time since last birth, and family history of breast cancer	Association of Body Mass Index and Age With Subsequent Breast Cancer Risk in Premenopausal Women.	JAMA Oncol:2018:4(11):e181771
White	2015	Breast (premenopausal)	Breast (premenopausal)	SISTER	1	USA	North America	413	47116	Mean 5.4 years	0.903921	0.815373	1	1	N/A	N/A	N/A	1	1	2	0	1	26193782	per 1 kg/m2	USA	Age, race, education, age at menarche, breastfeeding history, age at first birth, parity, postmenopausal hormone use, age at menopause, smoking history, alcohol consumption, and physical activity	Overall and central adiposity and breast cancer risk in the Sister Study.	Cancer:2015:121(20):3700-8
Jiao	2010	Pancreas	Pancreas	BCDDP	1	USA	North America	124	46903	Average 25.1 years	1.16	0.96	1.4	1	N/A	N/A	1	1	1	2	0	1	20383573	per 5 kg/m2	USA	adjustment for age, sex, and smoking history	Body mass index, effect modifiers, and risk of pancreatic cancer: a pooled study of seven prospective cohorts.	Cancer Causes Control:2010:21(8):1305-14
Genkinger	2020	Prostate (death)	Prostate (aggressive)	HPFS	1	USA	North America	518	46648	median 21 years	1.09	0.95	1.26	1	N/A	N/A	N/A	1	1	2	0	1	31912782	per 5 kg/m2	USA	startified by age. adjusted for race (Caucasian, African-American, Asian, Hispanic, other), education (<high school, high school, >high school), marital status (married, never married, widowed, divorced), alcohol (0,>0-<5, 5-<15, 15-<30 and â‰¥30g/day), smoking habits (never, past smoker and <15 pack years, past smoker and â‰¥15 pack years, current smoker and <40 pack years, and current smoker an…	Measures of body fatness and height in early and mid-to-late adulthood and prostate cancer: risk and mortality in The Pooling Project of Prospective Studies of Diet and Cancer.	Ann Oncol:2020:31(1):103-114
Genkinger	2011	Pancreas	Pancreas	HPFS	1	USA	North America	193	46630	max 16 years	1.1	0.89	1.38	1	N/A	N/A	1	1	1	2	0	1	21105029	per 5 kg/m2	USA	adjusted for smoking status (never smokers; past smokers, pack-years <15yrs; past smokers, pack-years â‰¥15yrs; current smokers, pack-years <40yrs, current smokers, pack-years â‰¥ 40yrs), history of diabetes (no, yes), alcohol intake (0,0.1â€“14.9,15â€“29.9,â‰¥30g/day) and energy intake (continuously); age in years and year of questionnaire return were included as stratification variables	A pooled analysis of 14 cohort studies of anthropometric factors and pancreatic cancer risk.	Int J Cancer:2011:129(7):1708-17
Shin	2022	Thyroid	Thyroid	Ohsaki	1	Japan	East Asia	40	46060	average 10.8 years	1.25	0.79	2	1	1	N/A	N/A	1	1	2	0	1	34915752	per 5 kg/m2	Japan	age as time-metric. Adjusted for the status of smoking (ever, never, and unknown) and alcohol drinking (ever, never, and unknown)	Body Mass Index and Thyroid Cancer Risk: A Pooled Analysis of Half a Million Men and Women in the Asia Cohort Consortium.	Thyroid:2022:32(3):306-314
Lacey	2006	Ovarian	Ovarian	BCDDP	1	USA	North America	340	46026	Median 14.5 years	1.05101	0.903921	1.15927	1	N/A	N/A	N/A	1	1	2	0	0	17027285	per 1 kg/m2	USA	age as time-metric. adjusted for race/ethnicity (white versus nonwhite), menopausal status (natural menopause, surgical menopause, premenopausal, and other/unknown), parity (none, one, two, and three or more), and oral contraceptive use (none, <2 years, and ≥2 years), and menopausal estrogen therapy use (none, <10 years, ≥10 years, other formulation, or unknown)	Weight, height, and body mass index and risk for ovarian cancer in a cohort study.	Ann Epidemiol:2006:16(12):869-76
Weiderpass	2012	Ovarian	Ovarian	JPHC	1	Japan	East Asia	86	45748	16 years	1	0.73	1.47	1	N/A	N/A	N/A	1	1	2	0	1	21904774	per 1 kg/m2	Japan	Adjusted for age and study center, and other variables in the table: Physical activity during leisure time, Usual sleep duration, Family history of cancer in first-degree relative, Exposure to second-hand smoke, Smoking status, Height, Menopausal status at enrollment, Use of exogenous hormones, Breastfeeding, Age at first birth, Parity, Nulliparous, Age at menarche	Risk factors for epithelial ovarian cancer in Japan - results from the Japan Public Health Center-based Prospective Study cohort.	Int J Oncol:2012:40(1):21-30
Schoemaker	2018	Breast (premenopausal)	Breast (premenopausal)	NOWAC	1	Norway	Europe	618	45472	Median 6.5 years	0.88	0.77	0.99	1	N/A	N/A	N/A	1	1	2	0	0	29931120	Categories	Norway	adjusted for attained age, year of birth, age at menarche, age at first birth, number of births, time since last birth, and family history of breast cancer	Association of Body Mass Index and Age With Subsequent Breast Cancer Risk in Premenopausal Women.	JAMA Oncol:2018:4(11):e181771
Shin	2022	Thyroid	Thyroid	MIYAGI	1	Japan	East Asia	102	44338	average 16.2 years	1.21	0.89	1.64	1	1	N/A	N/A	1	1	2	0	1	34915752	per 5 kg/m2	Japan	age as time-metric. Adjusted for the status of smoking (ever, never, and unknown) and alcohol drinking (ever, never, and unknown)	Body Mass Index and Thyroid Cancer Risk: A Pooled Analysis of Half a Million Men and Women in the Asia Cohort Consortium.	Thyroid:2022:32(3):306-314
Bertrand	2022	Multiple myeloma	Multiple myeloma	HPFS	1	USA	North America	182	44172	average 19.0 yrs	1.12	0.89	1.42	1	N/A	1	N/A	1	1	2	0	1	35840735	per 5 kg/m2	USA	adjusted for age, race, education, smoking, alcohol, and height	Anthropometric traits and risk of multiple myeloma: a pooled prospective analysis.	Br J Cancer:2022:127(7):1296-1303
Maliniak	2021	Colon	Colorectal	CPS-II	1	USA	North America	964	43795	22 years	1.13	1.03	1.25	1	N/A	N/A	N/A	1	1	2	0	1	33185805	Categories	USA	postmenopausal women. age at baseline, race, education, smoking frequency and duration, alcohol intake, American Cancer Society diet score, and history of postmenopausal hormone therapy use	Joint associations of physical activity and body mass index with the risk of established excess body fatness-related cancers among postmenopausal women.	Cancer Causes Control:2021:32(2):127-138
daSilva	2018	Breast (postmenopausal)	Breast (postmenopausal)	NOWAC	1	Norway	Europe	1336	43493	average 16.9 years	1.07	1	1.15	1	N/A	N/A	N/A	1	1	2	0	1	30202086	per 5 kg/m2	Norway	Only in women who were postmenopausal at enrolment, model 2 for postmenopausal breast cancer was adjusted for age, education, alcohol intake, parity/age at first full-term pregnancy, oral contraceptive use, hormone therapy use and history of breast cancer in the mother	Excess body weight, weight gain and obesity-related cancer risk in women in Norway: the Norwegian Women and Cancer study.	Br J Cancer:2018:119(5):646-656
Jackson	2019	Gallbladder	Gallbladder	BCDDP	1	USA	North America	8	42874	18 years	0.83	0.35	1.98	1	N/A	N/A	N/A	1	1	2	0	1	31113819	per 5 kg/m2	USA	adjusted for sex, race, education, smoking, and alcoholic consumption, with age as the time scale	Anthropometric Risk Factors for Cancers of the Biliary Tract in the Biliary Tract Cancers Pooling Project.	Cancer Res:2019:79(15):3973-3982
Schoemaker	2018	Breast (premenopausal)	Breast (premenopausal)	USRT	1	USA	North America	635	42389	Median 12.2 years	0.84	0.77	0.93	1	N/A	N/A	N/A	1	1	2	0	0	29931120	Categories	USA	adjusted for attained age, year of birth, age at menarche, age at first birth, number of births, time since last birth, and family history of breast cancer	Association of Body Mass Index and Age With Subsequent Breast Cancer Risk in Premenopausal Women.	JAMA Oncol:2018:4(11):e181771
Tehard	2006	Breast (postmenopausal)	Breast (postmenopausal)	E3N	1	France	Europe	1037	41857	average 4.7 years	1.15	1.02	1.3	1	N/A	N/A	N/A	1	0	1	0	0	16231021	Categories	France	age as the time scale. adjusted for history of breast cancer in first-degree relatives (yes/no), age at menarche (cut points: 12, 13, 14), age at first birth (cut points: 23, 26, 30), parity (0, 1–3, 4+), history of benign breast disease (yes/no), alcohol consumption (0, <=1, >1 drinks per week), number of years of education (0, 1–5, 6–9,10–13, 14–15, 16+), marital status (ever married/never marr…	Several anthropometric measurements and breast cancer risk: results of the E3N cohort study.	Int J Obes (Lond):2006:30(1):156-63
Shin	2022	Thyroid	Thyroid	JPHC-I	1	Japan	East Asia	135	41823	average 21 years	1.15	0.87	1.5	1	1	N/A	N/A	1	1	2	0	1	34915752	per 5 kg/m2	Japan	age as time-metric. Adjusted for the status of smoking (ever, never, and unknown) and alcohol drinking (ever, never, and unknown)	Body Mass Index and Thyroid Cancer Risk: A Pooled Analysis of Half a Million Men and Women in the Asia Cohort Consortium.	Thyroid:2022:32(3):306-314
Maclnnis	2006	Gastric (cardia)	Gastric (cardia)	MCCS	1	Australia	Australia	30	41295	11.3 years	1.63	1.08	2.47	1	1	N/A	N/A	1	1	2	0	0	16353151	per 5 kg/m2	Australia	Age, sex, education level, physical activity	Body size and composition and the risk of gastric and oesophageal adenocarcinoma.	Int J Cancer:2006:118(10):2628-31
Maclnnis	2006	Gastric (non-cardia)	Gastric (non-cardia)	MCCS	1	Australia	Australia	68	41295	11.3 years	0.95	0.7	1.3	1	N/A	N/A	N/A	1	1	2	0	0	16353151	per 5 kg/m2	Australia	Age, sex, education level, physical activity	Body size and composition and the risk of gastric and oesophageal adenocarcinoma.	Int J Cancer:2006:118(10):2628-31
MacInnis	2005	Leukemia (myeloid)	Leukemia	MCCS	1	Australia	Australia	51	40650	average 8.4 years	1.54	1.16	2.05	1	N/A	N/A	N/A	1	1	2	0	1	16077074	per 5 kg/m2	Australia	age as time-metric. Adjusted for sex, country of birth, highest level of education, and smoking status	Body size and composition and the risk of lymphohematopoietic malignancies.	J Natl Cancer Inst:2005:97(15):1154-7
Andreotti	2010	Lung (never-smokers)	Lung (never-smokers)	AgHealth	1	USA	North America	51	40203	median 10 years	0.73	0.51	1.07	1	N/A	N/A	N/A	1	1	2	0	N/A	20730623	per 1 kg/m2	USA	Age, race, state of residence, exercise, vegetable consumption, family history of cancer, state, (+women:), hypertension, vitamin supplements, parity	Body mass index, agricultural pesticide use, and cancer incidence in the Agricultural Health Study cohort.	Cancer Causes Control:2010:21(11):1759-75
Jackson	2019	Gallbladder	Gallbladder	MCCS	1	Australia	Australia	35	39961	19 years	1.59	1.17	2.15	1	N/A	N/A	N/A	1	1	2	0	1	31113819	per 5 kg/m2	Australia	adjusted for sex, race, education, smoking, and alcoholic consumption, with age as the time scale	Anthropometric Risk Factors for Cancers of the Biliary Tract in the Biliary Tract Cancers Pooling Project.	Cancer Res:2019:79(15):3973-3982
Campbell	2016	Liver	Liver	WHS	1	USA	North America	8	39781	max 17 years	2.22	1.37	3.59	1	N/A	1	N/A	1	1	2	0	1	27742674	per 5 kg/m2	USA	age, sex, study, alcohol, smoking, and race	Body Mass Index, Waist Circumference, Diabetes, and Risk of Liver Cancer for U.S. Adults.	Cancer Res:2016:76(20):6076-6083
Jackson	2019	Gallbladder	Gallbladder	WHS	1	USA	North America	10	38974	18 years	1.61	0.81	3.22	1	N/A	N/A	N/A	1	1	2	0	1	31113819	per 5 kg/m2	USA	adjusted for sex, race, education, smoking, and alcoholic consumption, with age as the time scale	Anthropometric Risk Factors for Cancers of the Biliary Tract in the Biliary Tract Cancers Pooling Project.	Cancer Res:2019:79(15):3973-3982
Kitahara	2016	Thyroid	Thyroid	WHS	1	USA	North America	101	38946	average 10.4 years	0.89	0.72	1.1	1	1	N/A	N/A	1	1	2	0	1	26756356	per 5 kg/m2	USA	Adjusted for age (used as time metric), sex, alcohol intake, physical activity level, race/ethnicity, marital status, education,and smoking status	Anthropometric Factors and Thyroid Cancer Risk by Histological Subtype: Pooled Analysis of 22 Prospective Studies.	Thyroid:2016:26(2):306-18
Kitahara	2016	Thyroid	Thyroid	BCDDP	1	USA	North America	35	38140	average 10.4 years	1.3	0.96	1.76	1	1	N/A	N/A	1	1	2	0	1	26756356	per 5 kg/m2	USA	Adjusted for age (used as time metric), sex, alcohol intake, physical activity level, race/ethnicity, marital status, education,and smoking status	Anthropometric Factors and Thyroid Cancer Risk by Histological Subtype: Pooled Analysis of 22 Prospective Studies.	Thyroid:2016:26(2):306-18
Kitahara	2016	Thyroid	Thyroid	MCCS	1	Australia	Australia	47	38022	average 10.4 years	1.16	0.86	1.55	1	1	N/A	N/A	1	1	2	0	1	26756356	per 5 kg/m2	Australia	Adjusted for age (used as time metric), sex, alcohol intake, physical activity level, race/ethnicity, marital status, education,and smoking status	Anthropometric Factors and Thyroid Cancer Risk by Histological Subtype: Pooled Analysis of 22 Prospective Studies.	Thyroid:2016:26(2):306-18
Jackson	2019	Gallbladder	Gallbladder	IWHS	1	USA	North America	69	37977	27 years	1.31	1	1.72	1	N/A	N/A	N/A	1	1	2	0	1	31113819	per 5 kg/m2	USA	adjusted for sex, race, education, smoking, and alcoholic consumption, with age as the time scale	Anthropometric Risk Factors for Cancers of the Biliary Tract in the Biliary Tract Cancers Pooling Project.	Cancer Res:2019:79(15):3973-3982
Kitahara	2016	Thyroid	Thyroid	IWHS	1	USA	North America	67	37957	average 10.4 years	1.03	0.8	1.33	1	1	N/A	N/A	1	1	2	0	1	26756356	per 5 kg/m2	USA	Adjusted for age (used as time metric), sex, alcohol intake, physical activity level, race/ethnicity, marital status, education,and smoking status	Anthropometric Factors and Thyroid Cancer Risk by Histological Subtype: Pooled Analysis of 22 Prospective Studies.	Thyroid:2016:26(2):306-18
Genkinger	2011	Pancreas	Pancreas	MCCS	1	Australia	Australia	63	37698	max 13 years	1.01	0.76	1.35	1	N/A	N/A	1	1	1	2	0	1	21105029	per 5 kg/m2	Australia	adjusted for smoking status (never smokers; past smokers, pack-years <15yrs; past smokers, pack-years ≥15yrs; current smokers, pack-years <40yrs, current smokers, pack-years ≥ 40yrs), history of diabetes (no, yes), alcohol intake (0,0.1–14.9,15–29.9,≥30g/day) and energy intake (continuously); age in years and year of questionnaire return were included as stratification variables	A pooled analysis of 14 cohort studies of anthropometric factors and pancreatic cancer risk.	Int J Cancer:2011:129(7):1708-17
Reinier	2007	Breast (postmenopausal)	Breast (postmenopausal)	VMC	1	USA	North America	572	37606	average 3.1 years	1.38	1.23	1.53	1	N/A	N/A	N/A	1	0	1	0	0	17063272	Categories	USA	adjusted for age, family history, age at first childbirth, post-menopausal hrt use, breast density	Risk factors for breast carcinoma in situ versus invasive breast cancer in a prospective study of pre- and post-menopausal women.	Breast Cancer Res Treat:2007:103(3):343-8
van den Brandt	2021	Breast (premenopausal)	Breast (premenopausal)	WHS	1	USA	North America	74	37568	Max 11 years	0.89	0.7	1.14	1	N/A	N/A	N/A	1	1	2	0	1	33128203	per 5 kg/m2	USA	adjusted for ethnicity, age at menarche, parity, age at first birth, HRT use, oral contraceptive use, history of benign breast disease, family history of BC, smoking status, education, physical activity, alcohol and energy intake	Body size and weight change over adulthood and risk of breast cancer by menopausal and hormone receptor status: a pooled analysis of 20 prospective cohort studies.	Eur J Epidemiol:2021:36(1):37-55
Lindemann	2008	Endometrial	Endometrial	HUNT-I	1	Norway	Europe	222	36761	15.7 years	1.34	1.23	1.46	1	N/A	N/A	N/A	1	1	2	0	0	18362938	Categories	Norway	Adjusted for age in 10-year categories, physical activity, hypertension and alcohol consumption during the last 2 weeks and each study factor	Body mass, diabetes and smoking, and endometrial cancer risk: a follow-up study.	Br J Cancer:2008:98(9):1582-5
Wada	2024	Breast (postmenopausal)	Breast (postmenopausal)	SWHS	1	China	East Asia	759	36531	mean 16.6 years	1.33	1.21	1.47	1	N/A	N/A	N/A	1	1	2	0	1	39543702	per 5 kg/m2	China	adjustments for age at enrollment (continuous), study (13 cohorts), smoking status (never, former, current smokers), alcohol consumption (non-drinkers or current drinkers), age at menarche (≤ 10 y, 11–12 y, 13–14 y, 15–16 y, ≥ 17 y), nulliparity (yes, no), age at first delivery (≤ 20 y, 21–25 y, 26–30 y, ≥ 31 y), and age at menopause (≤ 44 y, 45–49 y, 50–54 y, ≥ 55 y)(postmenopausal women only)	Body mass index and breast cancer risk in premenopausal and postmenopausal East Asian women: a pooled analysis of 13 cohort studies.	Breast Cancer Res:2024:26(1):158
Niwa	2005	Ovarian	Ovarian	JACC	1	Japan	East Asia	38	36456	average 7.6 years	1.52	1.05	2.21	1	N/A	N/A	N/A	1	1	2	0	1	16176517	Categories	Japan	Adjusted for age, study area, family history of breast cancer and/or ovarian cancer, smoking status, alcohol consumption, age at menarche, age at menopause, parity, and education	Relationship between body mass index and the risk of ovarian cancer in the Japanese population: findings from the Japanese Collaborate Cohort (JACC) study.	J Obstet Gynaecol Res:2005:31(5):452-8
Schoemaker	2018	Breast (premenopausal)	Breast (premenopausal)	BWHS	1	USA	North America	677	35361	Median 12 years	0.92	0.87	0.98	1	N/A	N/A	N/A	1	1	2	0	0	29931120	Categories	USA	adjusted for attained age, year of birth, age at menarche, age at first birth, number of births, time since last birth, and family history of breast cancer	Association of Body Mass Index and Age With Subsequent Breast Cancer Risk in Premenopausal Women.	JAMA Oncol:2018:4(11):e181771
Littman	2007	Prostate (aggressive)	Prostate (aggressive)	VITAL	1	USA	North America	373	34754	Max 4 years	1.07	0.91	1.26	1	N/A	N/A	N/A	1	0	1	0	0	17395597	Categories	USA	Adjusted for age, family history of prostate cancer, and race and stratified on prostate-specific antigen (PSA) screening in the 2 years before baseline.	Anthropometrics and prostate cancer risk.	Am J Epidemiol:2007:165(11):1271-9
Genkinger	2011	Pancreas	Pancreas	IWHS	1	USA	North America	171	34540	max 15 years	0.97	0.82	1.15	1	N/A	N/A	1	1	1	2	0	1	21105029	per 5 kg/m2	USA	stratified by age (years) at baseline and the calendar year at start of follow-up, follow-up time (days) as the time scale. Models were adjusted for smoking habits, personal history of diabetes, alcohol intake, and energy intake	A pooled analysis of 14 cohort studies of anthropometric factors and pancreatic cancer risk.	Int J Cancer:2011:129(7):1708-17
van den Brandt	2000	Breast (postmenopausal)	Breast (postmenopausal)	IWHS	1	USA	North America	643	34406	max 5 years	1.13934	1.05025	1.24289	1	N/A	N/A	N/A	1	1	2	0	1	10997541	per 4 kg/m2	USA	age at menarche (≤11, 12, 13, 14, ≥15 years), parity (0, 1, 2, ≥3), age at birth of the first child (≤20, 21–25, 26, 30, ≥30 years), postmenopausal hormone use (ever, never), oral contraceptive use (ever, never), history of benign breast disease (no, yes), maternal history of breast cancer (no, yes), history of breast cancer in a sister (no, yes, no sisters), smoking status (ever, never), educati…	Pooled analysis of prospective cohort studies on height, weight, and breast cancer risk.	Am J Epidemiol:2000:152(6):514-27
Gaudet	2015	Head and neck (never-smokers)	Head and neck (never-smokers)	USRT	1	USA	North America	NR	34235	N/S	1.18	0.7	2	1	1	N/A	N/A	1	N/S	1	0	N/A	26050257	per 5 kg/m2	USA	adjusted for age, sex, genetic ancestry, education, alcohol drinking status	Anthropometry and head and neck cancer:a pooled analysis of cohort data.	Int J Epidemiol:2015:44(2):673-81
Miyata	2021	Endometrial	Endometrial	JACC	1	Japan	East Asia	79	33801	median 14.8 years	1.66	1.25	2.2	1	N/A	N/A	N/A	1	1	2	0	0	32963209	per 5 kg/m2	Japan	age-adjusted	Associations of Body Mass Index, Weight Change, Physical Activity, and Sedentary Behavior With Endometrial Cancer Risk Among Japanese Women: The Japan Collaborative Cohort Study.	J Epidemiol:2021:31(12):621-627
Renehan	2020	Breast (postmenopausal)	Breast (postmenopausal)	PROCAS	1	UK	Europe	829	32278	median 5.6 years	1.24316	1.15144	1.34204	1	N/A	N/A	N/A	1	1	2	0	0	32203222	SD	UK	adjusted for age at study entry, height, age at menarche, race (White, Asian, Black, Jewish, Others, missing), hormonal replacement therapy (ever/never user), statin (ever/never user), alcohol use (yes/no/missing), any exercise (yes/no/missing), number of children, age at first pregnancy, hysterectomy, and number of ovaries removed	Young adulthood body mass index, adult weight gain and breast cancer risk: the PROCAS Study (United Kingdom).	Br J Cancer:2020:122(10):1552-1561
Shin	2022	Thyroid	Thyroid	AICHI	1	Japan	East Asia	21	32129	average 11.6 years	1.8	1.03	3.14	1	1	N/A	N/A	1	1	2	0	1	34915752	per 5 kg/m2	Japan	age as time-metric. Adjusted for the status of smoking (ever, never, and unknown) and alcohol drinking (ever, never, and unknown)	Body Mass Index and Thyroid Cancer Risk: A Pooled Analysis of Half a Million Men and Women in the Asia Cohort Consortium.	Thyroid:2022:32(3):306-314
Lindemann	2009	Endometrial	Endometrial	HUNT-II	1	Norway	Europe	100	31473	9 years	1.67	1.33	2.08	1	N/A	N/A	N/A	1	1	2	0	0	19267407	Categories	Norway	Age-adjusted	Serum lipids and endometrial cancer risk: results from the HUNT-II study.	Int J Cancer:2009:124(12):2938-41
Schoemaker	2018	Breast (premenopausal)	Breast (premenopausal)	E3N	1	France	Europe	837	30674	Median 6.4 years	0.8	0.68	0.93	1	N/A	N/A	N/A	1	1	2	0	0	29931120	Categories	France	adjusted for attained age, year of birth, age at menarche, age at first birth, number of births, time since last birth, and family history of breast cancer	Association of Body Mass Index and Age With Subsequent Breast Cancer Risk in Premenopausal Women.	JAMA Oncol:2018:4(11):e181771
LaceyJVJr	2005	Endometrial	Endometrial	BCDDP	1	USA	North America	541	30379	13 years	1.08	1	1.17	1	N/A	N/A	N/A	1	1	2	0	0	16030108	Categories	USA	adjusted for attained age and calendar time	Endometrial carcinoma risks among menopausal estrogen plus progestin and unopposed estrogen users in a cohort of postmenopausal women.	Cancer Epidemiol Biomarkers Prev:2005:14(7):1724-31
Liu	2016	Ovarian	Ovarian	SWHS	1	China	East Asia	170	30273	median 15.1 years	1.25	0.99	1.58	1	N/A	N/A	N/A	1	1	2	0	1	27177094	per 5 kg/m2	China	age as time-metric. Education, total energy intake, total vegetable and fruit intake, total meat intake, leisure-time physical activity, alcohol consumption, hormone replacement treatment, menopausal status, spouse smoking exposure, parity and family history of cancer	Prospective cohort study of general and central obesity, weight change trajectory and risk of major cancers among Chinese women.	Int J Cancer:2016:139(7):1461-70
Sczaniecka	2012	Breast (postmenopausal)	Breast (postmenopausal)	VITAL	1	USA	North America	741	30252	6 years	1.06	0.98	1.16	1	N/A	N/A	N/A	1	1	2	0	0	23137008	Categories	USA	Age	Dietary intake of specific fatty acids and breast cancer risk among postmenopausal women in the VITAL cohort.	Nutr Cancer:2012:64(8):1131-42
Gaudet	2015	Head and neck (never-smokers)	Head and neck (never-smokers)	VITAL	1	USA	North America	NR	29556	N/S	1.48	0.99	2.2	1	1	N/A	N/A	1	N/S	1	0	N/A	26050257	per 5 kg/m2	USA	adjusted for age, sex, genetic ancestry, education, alcohol drinking status	Anthropometry and head and neck cancer:a pooled analysis of cohort data.	Int J Epidemiol:2015:44(2):673-81
Liu	2016	Endometrial	Endometrial	SWHS	1	China	East Asia	234	29479	median 15.1 years	1.98	1.67	2.35	1	N/A	N/A	N/A	1	1	2	0	1	27177094	per 5 kg/m2	China	age as time-metric. Education, total energy intake, total vegetable and fruit intake, total meat intake, leisure-time physical activity, alcohol consumption, hormone replacement treatment, menopausal status, spouse smoking exposure, parity and family history of cancer	Prospective cohort study of general and central obesity, weight change trajectory and risk of major cancers among Chinese women.	Int J Cancer:2016:139(7):1461-70
Martin	2009	Prostate (advanced)	Prostate (aggressive)	HUNT-II	1	Norway	Europe	136	29364	median 9.3 years	0.97	0.75	1.26	1	N/A	N/A	N/A	1	1	2	0	1	19277881	per 3.5 kg/m2	Norway	Adjusted for age, height, smoking, marital status, education, physical activity, International Prostate Symptom Score (none, mild, moderate, and severe lower urinary tract symptoms), and blood pressure measures also adjusted for use of blood pressure medication	Components of the metabolic syndrome and risk of prostate cancer: the HUNT 2 cohort, Norway.	Cancer Causes Control:2009:20(7):1181-92
Jiao	2010	Pancreas	Pancreas	ATBC	1	Finland	Europe	338	29114	Average 14.3 years	1.08	0.93	1.24	1	N/A	N/A	1	1	1	2	0	1	20383573	per 5 kg/m2	Finland	adjustment for age, sex, and smoking history	Body mass index, effect modifiers, and risk of pancreatic cancer: a pooled study of seven prospective cohorts.	Cancer Causes Control:2010:21(8):1305-14
Jackson	2019	Gallbladder	Gallbladder	ATBC	1	Finland	Europe	17	29101	25 years	1.62	0.64	4.12	1	N/A	N/A	N/A	1	1	2	0	1	31113819	per 5 kg/m2	Finland	adjusted for sex, race, education, smoking, and alcoholic consumption, with age as the time scale	Anthropometric Risk Factors for Cancers of the Biliary Tract in the Biliary Tract Cancers Pooling Project.	Cancer Res:2019:79(15):3973-3982
Shin	2022	Thyroid	Thyroid	Takayama	1	Japan	East Asia	29	29027	average 13.7 years	1.81	1.08	3.03	1	1	N/A	N/A	1	1	2	0	1	34915752	per 5 kg/m2	Japan	age as time-metric. Adjusted for the status of smoking (ever, never, and unknown) and alcohol drinking (ever, never, and unknown)	Body Mass Index and Thyroid Cancer Risk: A Pooled Analysis of Half a Million Men and Women in the Asia Cohort Consortium.	Thyroid:2022:32(3):306-314
Campbell	2016	Liver	Liver	PHS	1	USA	North America	33	28961	max 29 years	1.63	0.96	2.77	1	N/A	1	N/A	1	1	2	0	1	27742674	per 5 kg/m2	USA	age, sex, study, alcohol, smoking, and race	Body Mass Index, Waist Circumference, Diabetes, and Risk of Liver Cancer for U.S. Adults.	Cancer Res:2016:76(20):6076-6083
Campbell	2016	Liver	Liver	IWHS	1	USA	North America	32	28533	max 21 years	1.56	1.15	2.13	1	N/A	1	N/A	1	1	2	0	1	27742674	per 5 kg/m2	USA	age, sex, study, alcohol, smoking, and race	Body Mass Index, Waist Circumference, Diabetes, and Risk of Liver Cancer for U.S. Adults.	Cancer Res:2016:76(20):6076-6083
Jackson	2019	Gallbladder	Gallbladder	PHS	1	USA	North America	7	28419	12, 27 years	0.48	0.04	5.13	1	N/A	N/A	N/A	1	1	2	0	1	31113819	per 5 kg/m2	USA	adjusted for sex, race, education, smoking, and alcoholic consumption, with age as the time scale	Anthropometric Risk Factors for Cancers of the Biliary Tract in the Biliary Tract Cancers Pooling Project.	Cancer Res:2019:79(15):3973-3982
Kitahara	2016	Thyroid	Thyroid	PHS	1	USA	North America	51	28350	average 10.4 years	1.06	0.65	1.73	1	1	N/A	N/A	1	1	2	0	1	26756356	per 5 kg/m2	USA	Adjusted for age (used as time metric), sex, alcohol intake, physical activity level, race/ethnicity, marital status, education,and smoking status	Anthropometric Factors and Thyroid Cancer Risk by Histological Subtype: Pooled Analysis of 22 Prospective Studies.	Thyroid:2016:26(2):306-18
Andreotti	2010	Ovarian	Ovarian	AgHealth	1	USA	North America	48	28319	median 10 years	0.9	0.66	1.28	1	N/A	N/A	N/A	1	1	2	0	0	20730623	per 1 kg/m2	USA	Age as time-dependent variable	Body mass index, agricultural pesticide use, and cancer incidence in the Agricultural Health Study cohort.	Cancer Causes Control:2010:21(11):1759-75
Song	2014	Cervix	Cervix	FINRISK	1	Finland	Europe	141	28089	mean 21.4 yrs	1	0.84	1.18	1	N/A	N/A	N/A	1	1	2	0	1	24997743	Categories	Finland	Living area, smoking status, leisure-time physical activity and education at baseline using age as time-scale	Body mass index and cancer incidence: the FINRISK study.	Eur J Epidemiol:2014:29(7):477-87
Song	2014	Ovarian	Ovarian	FINRISK	1	Finland	Europe	205	28089	mean 21.4 yrs	1.14	0.96	1.35	1	N/A	N/A	N/A	1	1	2	0	1	24997743	Categories	Finland	Living area, smoking status, leisure-time physical activity and education at baseline using age as time-scale	Body mass index and cancer incidence: the FINRISK study.	Eur J Epidemiol:2014:29(7):477-87
Genkinger	2020	Prostate (death)	Prostate (aggressive)	ATBC	1	Finland	Europe	269	26963	median 14 years	1.07	0.91	1.26	1	N/A	N/A	N/A	1	1	2	0	1	31912782	per 5 kg/m2	Finland	startified by age. adjusted for race (Caucasian, African-American, Asian, Hispanic, other), education (<high school, high school, >high school), marital status (married, never married, widowed, divorced), alcohol (0,>0-<5, 5-<15, 15-<30 and â‰¥30g/day), smoking habits (never, past smoker and <15 pack years, past smoker and â‰¥15 pack years, current smoker and <40 pack years, and current smoker an…	Measures of body fatness and height in early and mid-to-late adulthood and prostate cancer: risk and mortality in The Pooling Project of Prospective Studies of Diet and Cancer.	Ann Oncol:2020:31(1):103-114
Guo	2014	Breast (premenopausal)	Breast (premenopausal)	Kailun Cohort	1	China	East Asia	34	26643	Average 4.28 years	1.38	0.82	2.31	1	N/A	N/A	N/A	1	0	1	0	1	24831616	Categories	China	Age, education, smoking, alcohol	[Body mass index and cancer incidence:a prospective cohort study in northern China].	Zhonghua Liu Xing Bing Xue Za Zhi:2014:35(3):231-6
Guo	2014	Breast (postmenopausal)	Breast (postmenopausal)	Kailun Cohort	1	China	East Asia	57	26643	Average 4.28 years	1.32	0.95	1.83	1	N/A	N/A	N/A	1	0	1	0	1	24831616	Categories	China	Age, education, smoking, alcohol	[Body mass index and cancer incidence:a prospective cohort study in northern China].	Zhonghua Liu Xing Bing Xue Za Zhi:2014:35(3):231-6
Gaudet	2015	Head and neck (never-smokers)	Head and neck (never-smokers)	AgHealth	1	USA	North America	NR	25858	N/S	1.74	1.09	2.78	1	1	N/A	N/A	1	N/S	1	0	N/A	26050257	per 5 kg/m2	USA	adjusted for age, sex, genetic ancestry, education, alcohol drinking status	Anthropometry and head and neck cancer:a pooled analysis of cohort data.	Int J Epidemiol:2015:44(2):673-81
Gaudet	2015	Head and neck (never-smokers)	Head and neck (never-smokers)	SISTER	1	USA	North America	NR	25820	N/S	0.75	0.33	1.7	1	1	N/A	N/A	1	N/S	1	0	N/A	26050257	per 5 kg/m2	USA	adjusted for age, sex, genetic ancestry, education, alcohol drinking status	Anthropometry and head and neck cancer:a pooled analysis of cohort data.	Int J Epidemiol:2015:44(2):673-81
Hendriks	2018	Prostate (aggressive)	Prostate (aggressive)	ZODIAC	1	Netherlands	Europe	170	25811	median 3.1 years	0.93	0.75	1.16	1	N/A	N/A	N/A	1	0	1	0	1	29371278	per 5 kg/m2	Netherlands	Age, diabetes duration, HbA1c, serum creatinine, smoking status and the use of metformin, SU derivatives and/or insulin	Association between body mass index and obesity-related cancer risk in men and women with type 2 diabetes in primary care in the Netherlands: a cohort study (ZODIAC-56).	BMJ Open:2018:8(1):e018859
Gaudet	2015	Head and neck (never-smokers)	Head and neck (never-smokers)	IWHS	1	USA	North America	NR	24379	N/S	0.91	0.66	1.28	1	1	N/A	N/A	1	N/S	1	0	N/A	26050257	per 5 kg/m2	USA	adjusted for age, sex, genetic ancestry, education, alcohol drinking status	Anthropometry and head and neck cancer:a pooled analysis of cohort data.	Int J Epidemiol:2015:44(2):673-81
Gram	2023	Breast (postmenopausal)	Breast (postmenopausal)	DCHS	1	Denmark	Europe	1919	24219	average 17.8 years	1.1	1.04	1.15	1	N/A	N/A	N/A	1	1	2	0	0	36750141	per 4 kg/m2	Denmark	Adjusted for age as the underlying timescale, alcohol consumption, physical activity, years of schooling, previous benign breast tumor surgery, number of births, and age at first birth.	Associations of body fat mass and fat-free mass with breast cancer incidence in postmenopausal women: A Danish prospective cohort study.	Ann Epidemiol:2023:80(30-36
Vatten	1990	Breast (postmenopausal)	Breast (postmenopausal)	NCS	1	Norway	Europe	99	23826	11.9 years	0.9	0.68	1.18	1	N/A	N/A	N/A	1	1	2	0	0	2307535	Categories	Norway	Age	Body mass index and risk of breast cancer. A prospective study of 23,826 Norwegian women.	Int J Cancer:1990:45(3):440-4
Vatten	1990	Breast (premenopausal)	Breast (premenopausal)	NCS	1	Norway	Europe	137	23826	11.9 years	0.51	0.35	0.74	1	N/A	N/A	N/A	1	1	2	0	0	2307535	Categories	Norway	Age	Body mass index and risk of breast cancer. A prospective study of 23,826 Norwegian women.	Int J Cancer:1990:45(3):440-4
Jackson	2019	Gallbladder	Gallbladder	REVEAL	1	China (Taiwan)	East Asia	7	23640	21 years	0.93	0.3	2.87	1	N/A	N/A	N/A	1	1	2	0	1	31113819	per 5 kg/m2	Taiwan	adjusted for sex, race, education, smoking, and alcoholic consumption, with age as the time scale	Anthropometric Risk Factors for Cancers of the Biliary Tract in the Biliary Tract Cancers Pooling Project.	Cancer Res:2019:79(15):3973-3982
Schoemaker	2018	Breast (premenopausal)	Breast (premenopausal)	CTS	1	USA	North America	388	23370	Median 8.8 years	0.96	0.88	1.05	1	N/A	N/A	N/A	1	1	2	0	0	29931120	Categories	USA	adjusted for attained age, year of birth, age at menarche, age at first birth, number of births, time since last birth, and family history of breast cancer	Association of Body Mass Index and Age With Subsequent Breast Cancer Risk in Premenopausal Women.	JAMA Oncol:2018:4(11):e181771
van den Brandt	2021	Breast (premenopausal)	Breast (premenopausal)	MCCS	1	Australia	Australia	108	22429	Max 16 years	0.98	0.79	1.24	1	N/A	N/A	N/A	1	1	2	0	1	33128203	per 5 kg/m2	Australia	adjusted for ethnicity, age at menarche, parity, age at first birth, HRT use, oral contraceptive use, history of benign breast disease, family history of BC, smoking status, education, physical activity, alcohol and energy intake	Body size and weight change over adulthood and risk of breast cancer by menopausal and hormone receptor status: a pooled analysis of 20 prospective cohort studies.	Eur J Epidemiol:2021:36(1):37-55
Wada	2024	Breast (postmenopausal)	Breast (postmenopausal)	ACC (Korea)	3	S. Korea	East Asia	173	22050	mean 16.6 years	1.05	0.82	1.34	1	N/A	N/A	N/A	1	1	2	0	1	39543702	per 5 kg/m2	S. Korea	adjustments for age at enrollment (continuous), study (13 cohorts), smoking status (never, former, current smokers), alcohol consumption (non-drinkers or current drinkers), age at menarche (≤ 10 y, 11–12 y, 13–14 y, 15–16 y, ≥ 17 y), nulliparity (yes, no), age at first delivery (≤ 20 y, 21–25 y, 26–30 y, ≥ 31 y), and age at menopause (≤ 44 y, 45–49 y, 50–54 y, ≥ 55 y)(postmenopausal women only)	Body mass index and breast cancer risk in premenopausal and postmenopausal East Asian women: a pooled analysis of 13 cohort studies.	Breast Cancer Res:2024:26(1):158
Gaudet	2015	Head and neck (never-smokers)	Head and neck (never-smokers)	MCCS	1	Australia	Australia	NR	21760	N/S	0.9	0.57	1.41	1	1	N/A	N/A	1	N/S	1	0	N/A	26050257	per 5 kg/m2	Australia	adjusted for age, sex, genetic ancestry, education, alcohol drinking status	Anthropometry and head and neck cancer:a pooled analysis of cohort data.	Int J Epidemiol:2015:44(2):673-81
Gaudet	2015	Head and neck (never-smokers)	Head and neck (never-smokers)	BCDDP	1	USA	North America	NR	21277	N/S	0.84	0.35	1.97	1	1	N/A	N/A	1	N/S	1	0	N/A	26050257	per 5 kg/m2	USA	adjusted for age, sex, genetic ancestry, education, alcohol drinking status	Anthropometry and head and neck cancer:a pooled analysis of cohort data.	Int J Epidemiol:2015:44(2):673-81
Gaudet	2015	Head and neck (never-smokers)	Head and neck (never-smokers)	WHS	1	USA	North America	NR	19769	N/S	1.12	0.66	1.89	1	1	N/A	N/A	1	N/S	1	0	N/A	26050257	per 5 kg/m2	USA	adjusted for age, sex, genetic ancestry, education, alcohol drinking status	Anthropometry and head and neck cancer:a pooled analysis of cohort data.	Int J Epidemiol:2015:44(2):673-81
Kim	2023	Thyroid	Thyroid	KMCC	1	S. Korea	East Asia	118	19652	max 22 years	1.36	1.04	1.78	1	1	N/A	N/A	1	1	2	0	1	37310814	Categories	S. Korea	by sex estimates available. models were adjusted for age, sex, household income status, physical activity, smoking pack-years, frequency of alcohol consumption, height, and medical history of type 2 diabetes or hypertension	Sex-specific Associations between Body Mass Index and Thyroid Cancer Incidence among Korean Adults.	Cancer Epidemiol Biomarkers Prev:2023:32(9):1227-1232
Chionh	2010	Ovarian	Ovarian	MCCS	1	Australia	Australia	113	18700	average 10.2 years	1.22	1	1.48	1	N/A	N/A	N/A	1	1	2	0	1	20827504	Categories	Australia	adjusted for country of birth, level of education, age at menarche, parity, duration of lactation, oral contraceptive and HRT use, previous hysterectomy, menstrual periods and reason for amenorrhoea, smoking, energy from diet and total physical activity	Physical activity, body size and composition, and risk of ovarian cancer.	Cancer Causes Control:2010:21(12):2183-94
Gaudet	2015	Head and neck (never-smokers)	Head and neck (never-smokers)	SMHS	1	China	East Asia	NR	18509	N/S	2.33	0.64	8.45	1	1	N/A	N/A	1	N/S	1	0	N/A	26050257	per 5 kg/m2	China	adjusted for age, sex, genetic ancestry, education, alcohol drinking status	Anthropometry and head and neck cancer:a pooled analysis of cohort data.	Int J Epidemiol:2015:44(2):673-81
van den Brandt	2000	Breast (postmenopausal)	Breast (postmenopausal)	NYSC	1	USA	North America	358	18475	max 7 years	1.05	0.94	1.19	1	N/A	N/A	N/A	1	1	2	0	1	10997541	per 4 kg/m2	USA	Age at menarche, parity, age at birth of first child, postmenopausal hormone use, oral contraceptive use, history of benign breast disease, maternal history of breast cancer, history of breast cancer in a sister, smoking status, education, fat intake, fibre intake, energy intake, alcohol intake	Pooled analysis of prospective cohort studies on height, weight, and breast cancer risk.	Am J Epidemiol:2000:152(6):514-27
Yang	2021	Breast (postmenopausal)	Breast (postmenopausal)	MCCS	1	Australia	Australia	789	18199	224076 PY	1.16	1.09	1.24	1	N/A	N/A	N/A	1	1	2	0	1	33268487	Categories	Australia	age as time-metric. Adjusted for birth cohort, country of birth, SEIFA, highest level of education, smoking status at latest BMI assessment, baseline MDS, alcohol drinking status, stratified by height and physical activity score	Latent Class Trajectory Modeling of Adult Body Mass Index and Risk of Obesity-Related Cancer: Findings from the Melbourne Collaborative Cohort Study.	Cancer Epidemiol Biomarkers Prev:2021:30(2):373-379
Shin	2022	Thyroid	Thyroid	SCS	1	China	East Asia	16	18099	average 21.4 years	1.95	0.93	4.1	1	1	N/A	N/A	1	1	2	0	1	34915752	per 5 kg/m2	China	age as time-metric. Adjusted for the status of smoking (ever, never, and unknown) and alcohol drinking (ever, never, and unknown)	Body Mass Index and Thyroid Cancer Risk: A Pooled Analysis of Half a Million Men and Women in the Asia Cohort Consortium.	Thyroid:2022:32(3):306-314
Bassett	2012	Prostate (aggressive)	Prostate (aggressive)	MCCS	1	Australia	Australia	410	16510	average 15 years	1.27	1.08	1.49	1	N/A	N/A	N/A	1	1	2	0	0	22213024	per 5 kg/m2	Australia	age as time-metric. adjusted for country of birth and education	Weight change and prostate cancer incidence and mortality.	Int J Cancer:2012:131(7):1711-9
van den Brandt	2000	Breast (postmenopausal)	Breast (postmenopausal)	AHS-I	1	USA	North America	87	15172	max 6 years	1.23	0.96	1.58	1	N/A	N/A	N/A	1	1	2	0	1	10997541	per 4 kg/m2	USA	Age at menarche, parity, age at birth of first child, postmenopausal hormone use, oral contraceptive use, history of benign breast disease, maternal history of breast cancer, history of breast cancer in a sister, smoking status, education, fat intake, fibre intake, energy intake, alcohol intake	Pooled analysis of prospective cohort studies on height, weight, and breast cancer risk.	Am J Epidemiol:2000:152(6):514-27
Gaudet	2015	Head and neck (never-smokers)	Head and neck (never-smokers)	PHS	1	USA	North America	NR	14785	N/S	1.43	0.91	2.27	1	1	N/A	N/A	1	N/S	1	0	N/A	26050257	per 5 kg/m2	USA	adjusted for age, sex, genetic ancestry, education, alcohol drinking status	Anthropometry and head and neck cancer:a pooled analysis of cohort data.	Int J Epidemiol:2015:44(2):673-81
Renehan	2020	Breast (premenopausal)	Breast (premenopausal)	PROCAS	1	UK	Europe	313	14764	median 5.6 years	0.877431	0.707921	1.08801	1	N/A	N/A	N/A	1	1	2	0	0	32203222	SD	UK	adjusted for age at study entry, height, age at menarche, race (White, Asian, Black, Jewish, Others, missing), hormonal replacement therapy (ever/never user), statin (ever/never user), alcohol use (yes/no/missing), any exercise (yes/no/missing), number of children, age at first pregnancy, hysterectomy, and number of ovaries removed	Young adulthood body mass index, adult weight gain and breast cancer risk: the PROCAS Study (United Kingdom).	Br J Cancer:2020:122(10):1552-1561
Andreotti	2010	Breast (postmenopausal)	Breast (postmenopausal)	AgHealth	1	USA	North America	464	14584	median 10 years	1.15927	1.05101	1.33823	1	N/A	N/A	N/A	1	1	2	0	0	20730623	per 1 kg/m2	USA	age as time-dependent variable; diabetes, vitamin supplement, parity, family history of breast cancer	Body mass index, agricultural pesticide use, and cancer incidence in the Agricultural Health Study cohort.	Cancer Causes Control:2010:21(11):1759-75
Campbell	2016	Liver	Liver	NYUWHS	1	USA	North America	14	14224	max 25 years	0.7	0.32	1.53	1	N/A	1	N/A	1	1	2	0	1	27742674	per 5 kg/m2	USA	age, sex, study, alcohol, smoking, and race	Body Mass Index, Waist Circumference, Diabetes, and Risk of Liver Cancer for U.S. Adults.	Cancer Res:2016:76(20):6076-6083
Kitahara	2016	Thyroid	Thyroid	NYUWHS	1	USA	North America	48	13306	average 10.4 years	0.72	0.48	1.07	1	1	N/A	N/A	1	1	2	0	1	26756356	per 5 kg/m2	USA	Adjusted for age (used as time metric), sex, alcohol intake, physical activity level, race/ethnicity, marital status, education,and smoking status	Anthropometric Factors and Thyroid Cancer Risk by Histological Subtype: Pooled Analysis of 22 Prospective Studies.	Thyroid:2016:26(2):306-18
Jackson	2019	Gallbladder	Gallbladder	NYUWHS	1	USA	North America	6	13299	22 years	1.27	0.26	6.15	1	N/A	N/A	N/A	1	1	2	0	1	31113819	per 5 kg/m2	USA	adjusted for sex, race, education, smoking, and alcoholic consumption, with age as the time scale	Anthropometric Risk Factors for Cancers of the Biliary Tract in the Biliary Tract Cancers Pooling Project.	Cancer Res:2019:79(15):3973-3982
van den Brandt	2021	Breast (premenopausal)	Breast (premenopausal)	NYUWHS	1	USA	North America	193	13147	Max 18 years	0.85	0.7	1.02	1	N/A	N/A	N/A	1	1	2	0	1	33128203	per 5 kg/m2	USA	adjusted for ethnicity, age at menarche, parity, age at first birth, HRT use, oral contraceptive use, history of benign breast disease, family history of BC, smoking status, education, physical activity, alcohol and energy intake	Body size and weight change over adulthood and risk of breast cancer by menopausal and hormone receptor status: a pooled analysis of 20 prospective cohort studies.	Eur J Epidemiol:2021:36(1):37-55
Gepner	2021	Colon	Colorectal	IIHD	1	Israel	Middle East	328	10034	43 years	1.26	1.07	1.47	1	N/A	N/A	N/A	1	1	2	0	1	34639717	Categories	Israel	adjusted for age (five-year increments), height (cm), and cigarette smoking at any time up to and including 1963	Excess Body Weight and Long-Term Incidence of Lung and Colon Cancer in Men; Follow-Up Study of 43 Years.	Int J Environ Res Public Health:2021:18(19)
Schoemaker	2018	Breast (premenopausal)	Breast (premenopausal)	SCHS	1	Singapore	East Asia	37	9251	Median 3.5 years	0.72	0.37	1.39	1	N/A	N/A	N/A	1	0	1	0	0	29931120	Categories	Singapore	adjusted for attained age, year of birth, age at menarche, age at first birth, number of births, time since last birth, and family history of breast cancer	Association of Body Mass Index and Age With Subsequent Breast Cancer Risk in Premenopausal Women.	JAMA Oncol:2018:4(11):e181771
van den Brandt	2021	Breast (premenopausal)	Breast (premenopausal)	ORDET	1	Italy	Europe	82	8958	Max 15 years	1.08	0.82	1.43	1	N/A	N/A	N/A	1	1	2	0	1	33128203	per 5 kg/m2	Italy	adjusted for ethnicity, age at menarche, parity, age at first birth, HRT use, oral contraceptive use, history of benign breast disease, family history of BC, smoking status, education, physical activity, alcohol and energy intake	Body size and weight change over adulthood and risk of breast cancer by menopausal and hormone receptor status: a pooled analysis of 20 prospective cohort studies.	Eur J Epidemiol:2021:36(1):37-55
Freisling	2017	Colorectal	Colorectal	ESTHER	1	Germany	Europe	111	8577	Median 10.5 years	1.24366	0.958578	1.6434	1	N/A	N/A	N/A	1	1	2	0	1	28441380	SD	Germany	stratified for age (1-y categories), and sex, and adjusted for daily smoking (never, former, current, missing), average alcohol consumption (g/d), education, vigorous physical activity, recruitment year, and height	Comparison of general obesity and measures of body fat distribution in older adults in relation to cancer risk: meta-analysis of individual participant data of seven prospective cohorts in Europe.	Br J Cancer:2017:116(11):1486-1497
Kitahara	2016	Thyroid	Thyroid	CSDLH	1	Canada	North America	96	8368	average 10.4 years	0.9	0.69	1.19	1	1	N/A	N/A	1	1	2	0	1	26756356	per 5 kg/m2	Canada	Adjusted for age (used as time metric), sex, alcohol intake, physical activity level, race/ethnicity, marital status, education,and smoking status	Anthropometric Factors and Thyroid Cancer Risk by Histological Subtype: Pooled Analysis of 22 Prospective Studies.	Thyroid:2016:26(2):306-18
Bertrand	2022	Multiple myeloma	Multiple myeloma	KPSC	1	USA	North America	1438	8350	average 5.4 yrs	1.09	1.02	1.17	1	N/A	1	N/A	1	1	2	1	1	35840735	per 5 kg/m2	USA	adjusted for age, race, education, smoking, alcohol, and height	Anthropometric traits and risk of multiple myeloma: a pooled prospective analysis.	Br J Cancer:2022:127(7):1296-1303
Harvey	2023	Endometrial	Endometrial	NIH-AARP	1	USA	North America	1850	7400	N/S	1.88	1.72	2.07	1	N/A	N/A	N/A	1	N/S	1	0	1	37029916	Categories	USA	adjusted for age at adulthood, race/ethnicity, education, smoking status, age at menarche, parity (continuous), oral contraceptive use and HRT use (hereafter listed as â€˜covariatesâ€™) data	Associations of life course obesity with endometrial cancer in the Epidemiology of Endometrial Cancer Consortium (E2C2).	Int J Epidemiol:2023:52(4):1086-1099
Everatt	2019	Kidney	Kidney	KRIS, MIHDPS	2	Lithuania	Europe	79	6849	max 30 years	1.40255	1.05101	1.92541	1	N/A	N/A	1	1	1	2	0	1	31951685	per 1 kg/m2	Lithuania	adjusted for age, smoking status, education	Body mass index and other risk factors for kidney cancer in men: a cohort study in Lithuania.	Cent Eur J Public Health:2019:27(4):272-278
Schoemaker	2018	Breast (premenopausal)	Breast (premenopausal)	RERF	1	Japan	East Asia	43	6750	Median 9.9 years	0.88	0.44	1.76	1	N/A	N/A	N/A	1	1	2	0	0	29931120	Categories	Japan	adjusted for attained age, year of birth, age at menarche, age at first birth, number of births, time since last birth, and family history of breast cancer	Association of Body Mass Index and Age With Subsequent Breast Cancer Risk in Premenopausal Women.	JAMA Oncol:2018:4(11):e181771
Schoemaker	2018	Breast (premenopausal)	Breast (premenopausal)	HUNT-II	1	Norway	Europe	80	6237	Median 12 years	0.65	0.45	0.92	1	N/A	N/A	N/A	1	1	2	0	0	29931120	Categories	Norway	adjusted for attained age, year of birth, age at menarche, age at first birth, number of births, time since last birth, and family history of breast cancer	Association of Body Mass Index and Age With Subsequent Breast Cancer Risk in Premenopausal Women.	JAMA Oncol:2018:4(11):e181771
Lindblad	2005	Gastric (non-cardia)	Gastric (non-cardia)	CPRD	1	UK	Europe	192	5790	max 7 years	0.9	0.74	1.11	1	N/A	N/A	N/A	1	1	2	1	1	15947880	Categories	UK	adjusted for sex, age, calendar year, smoking, alcohol consumption and reflux	Body mass, tobacco and alcohol and risk of esophageal, gastric cardia, and gastric non-cardia adenocarcinoma among men and women in a nested case-control study.	Cancer Causes Control:2005:16(3):285-94
Lindblad	2005	Oesophageal (adeno)	Oesophageal (adeno)	CPRD	1	UK	Europe	187	5790	max 7 years	1.38	1.12	1.71	1	1	N/A	1	1	1	2	1	1	15947880	Categories	UK	adjusted for sex, age, calendar year, smoking, alcohol consumption and reflux	Body mass, tobacco and alcohol and risk of esophageal, gastric cardia, and gastric non-cardia adenocarcinoma among men and women in a nested case-control study.	Cancer Causes Control:2005:16(3):285-94
Lindblad	2005	Gastric (cardia)	Gastric (cardia)	CPRD	1	UK	Europe	113	5790	max 7 years	1.3	0.99	1.72	1	1	N/A	N/A	1	1	2	1	1	15947880	Categories	UK	adjusted for sex, age, calendar year, smoking, alcohol consumption and reflux	Body mass, tobacco and alcohol and risk of esophageal, gastric cardia, and gastric non-cardia adenocarcinoma among men and women in a nested case-control study.	Cancer Causes Control:2005:16(3):285-94
Gaudet	2015	Head and neck (never-smokers)	Head and neck (never-smokers)	NYUWHS	1	USA	North America	NR	5681	N/S	0.69	0.17	2.82	1	1	N/A	N/A	1	N/S	1	0	N/A	26050257	per 5 kg/m2	USA	adjusted for age, sex, genetic ancestry, education, alcohol drinking status	Anthropometry and head and neck cancer:a pooled analysis of cohort data.	Int J Epidemiol:2015:44(2):673-81
Shin	2022	Thyroid	Thyroid	KNCC	1	S. Korea	East Asia	42	5446	average 4.3 years	1.48	0.96	2.26	1	1	N/A	N/A	1	0	1	0	1	34915752	per 5 kg/m2	S. Korea	age as time-metric. Adjusted for the status of smoking (ever, never, and unknown) and alcohol drinking (ever, never, and unknown)	Body Mass Index and Thyroid Cancer Risk: A Pooled Analysis of Half a Million Men and Women in the Asia Cohort Consortium.	Thyroid:2022:32(3):306-314
Harvey	2023	Endometrial	Endometrial	CPS-II	1	USA	North America	1337	5348	N/S	1.6	1.48	1.75	1	N/A	N/A	N/A	1	N/S	1	0	1	37029916	Categories	USA	adjusted for age at adulthood, race/ethnicity, education, smoking status, age at menarche, parity (continuous), oral contraceptive use and HRT use (hereafter listed as â€˜covariatesâ€™) data	Associations of life course obesity with endometrial cancer in the Epidemiology of Endometrial Cancer Consortium (E2C2).	Int J Epidemiol:2023:52(4):1086-1099
Harvey	2023	Endometrial	Endometrial	CTS	1	USA	North America	1293	5172	N/S	1.66	1.48	1.85	1	N/A	N/A	N/A	1	N/S	1	0	1	37029916	Categories	USA	adjusted for age at adulthood, race/ethnicity, education, smoking status, age at menarche, parity (continuous), oral contraceptive use and HRT use (hereafter listed as â€˜covariatesâ€™) data	Associations of life course obesity with endometrial cancer in the Epidemiology of Endometrial Cancer Consortium (E2C2).	Int J Epidemiol:2023:52(4):1086-1099
vanDijk	2004	Renal cell carcinoma	Kidney	NLCS	1	Netherlands	Europe	275	4779	9.3 years	1.4	1.1	1.76	1	N/A	N/A	1	1	1	2	0	1	15583368	per 1 kg/m2	Netherlands	Adjusted for age, sex, smoking, energy intake, nonoccupational physical activity and, for men only, occupational physical activity	Relation of height, body mass, energy intake, and physical activity to risk of renal cell carcinoma: results from the Netherlands Cohort Study.	Am J Epidemiol:2004:160(12):1159-67
Verhage	2007	Pancreas	Pancreas	NLCS	1	Netherlands	Europe	423	4774	13.3 years	1.23	1.05	1.45	1	N/A	N/A	1	1	1	2	0	1	17585056	per 1 kg/m2	Netherlands	Adjusted for age, smoking, history of diabetes, and history of hypertension.	Anthropometry and pancreatic cancer risk: an illustration of the importance of microscopic verification.	Cancer Epidemiol Biomarkers Prev:2007:16(7):1449-54
Pylypchuk	2009	Multiple myeloma	Multiple myeloma	NLCS	1	Netherlands	Europe	279	4774	13.3 years	1.16506	0.962642	1.40149	1	N/A	N/A	N/A	1	1	2	0	0	19478235	per 4 kg/m2	Netherlands	Age, sex	Body mass index, height, and risk of lymphatic malignancies: a prospective cohort study.	Am J Epidemiol:2009:170(3):297-307
Pylypchuk	2009	NHL	NHL	NLCS	1	Netherlands	Europe	517	4774	13.3 years	0.98	0.85	1.12	1	N/A	N/A	N/A	1	1	2	0	0	19478235	Categories	Netherlands	Age, sex	Body mass index, height, and risk of lymphatic malignancies: a prospective cohort study.	Am J Epidemiol:2009:170(3):297-307
Freisling	2017	Breast (postmenopausal)	Breast (postmenopausal)	ESTHER	1	Germany	Europe	125	4728	Median 10.5 years	1.19326	0.988107	1.44203	1	N/A	N/A	N/A	1	1	2	0	1	28441380	SD	Germany	stratified for age (1-y categories), and sex, and adjusted for daily smoking (never, former, current, missing), average alcohol consumption (g/d), education, vigorous physical activity, recruitment year, and height	Comparison of general obesity and measures of body fat distribution in older adults in relation to cancer risk: meta-analysis of individual participant data of seven prospective cohorts in Europe.	Br J Cancer:2017:116(11):1486-1497
Kitahara	2016	Thyroid	Thyroid	NLCS	1	Netherlands	Europe	75	4658	average 10.4 years	0.65	0.44	0.96	1	1	N/A	N/A	1	1	2	0	1	26756356	per 5 kg/m2	Netherlands	Adjusted for age (used as time metric), sex, alcohol intake, physical activity level, race/ethnicity, marital status, education,and smoking status	Anthropometric Factors and Thyroid Cancer Risk by Histological Subtype: Pooled Analysis of 22 Prospective Studies.	Thyroid:2016:26(2):306-18
Hughes	2011	Colorectal	Colorectal	NLCS	1	Netherlands	Europe	2317	4654	16.3 years	1.06	0.96	1.16	1	N/A	N/A	N/A	1	1	2	0	1	21984660	per 5 kg/m2	Netherlands	Age, alcohol consumption, energy intake, occupational activity, education, family history of colorectal cancer, smoking	Body size and colorectal cancer risk after 16.3 years of follow-up: an analysis from the Netherlands Cohort Study.	Am J Epidemiol:2011:174(10):1127-39
Merry	2007	Oesophageal (adeno)	Oesophageal (adeno)	NLCS	1	Netherlands	Europe	133	4552	13.3 years	1.93	1.47	2.59	1	1	N/A	0	0	1	1	0	0	17337464	per 1 kg/m2	Netherlands	Age, sex	Body mass index, height and risk of adenocarcinoma of the oesophagus and gastric cardia: a prospective cohort study.	Gut:2007:56(11):1503-11
Merry	2007	Gastric (cardia)	Gastric (cardia)	NLCS	1	Netherlands	Europe	163	4552	13.3 years	1.61	1.22	2.1	1	1	N/A	N/A	1	1	2	0	0	17337464	per 1 kg/m2	Netherlands	Age, sex	Body mass index, height and risk of adenocarcinoma of the oesophagus and gastric cardia: a prospective cohort study.	Gut:2007:56(11):1503-11
Merry	2007	Gastric (non-cardia)	Gastric (non-cardia)	NLCS	1	Netherlands	Europe	235	4552	13.3 years	0.95	0.73	1.22	1	N/A	N/A	N/A	1	1	2	0	1	17337464	per 1 kg/m2	Netherlands	Age, sex, education level, current smoking, history of gastric ulcer and bleeding, number of cigarettes smoked per day, smoking years	Body mass index, height and risk of adenocarcinoma of the oesophagus and gastric cardia: a prospective cohort study.	Gut:2007:56(11):1503-11
Freisling	2017	Breast (postmenopausal)	Breast (postmenopausal)	EPIC (Greece)	1	Greece	Europe	22	4299	Median 11.5 years	1.15271	0.726794	1.8154	1	N/A	N/A	N/A	1	1	2	0	1	28441380	SD	Greece	stratified for age (1-y categories), and sex, and adjusted for daily smoking (never, former, current, missing), average alcohol consumption (g/d), education, vigorous physical activity, recruitment year, and height	Comparison of general obesity and measures of body fat distribution in older adults in relation to cancer risk: meta-analysis of individual participant data of seven prospective cohorts in Europe.	Br J Cancer:2017:116(11):1486-1497
Freisling	2017	Breast (postmenopausal)	Breast (postmenopausal)	Tromso	1	Norway	Europe	64	3151	Median 15.9 years	1.3228	0.959675	1.83962	1	N/A	N/A	N/A	1	1	2	0	1	28441380	SD	Norway	stratified for age (1-y categories), and sex, and adjusted for daily smoking (never, former, current, missing), average alcohol consumption (g/d), education, vigorous physical activity, recruitment year, and height	Comparison of general obesity and measures of body fat distribution in older adults in relation to cancer risk: meta-analysis of individual participant data of seven prospective cohorts in Europe.	Br J Cancer:2017:116(11):1486-1497
Harvey	2023	Endometrial	Endometrial	CNBSS	1	Canada	North America	768	3072	N/S	1.59	1.34	1.87	1	N/A	N/A	N/A	1	N/S	1	0	1	37029916	Categories	Canada	adjusted for age at adulthood, race/ethnicity, education, smoking status, age at menarche, parity (continuous), oral contraceptive use and HRT use (hereafter listed as â€˜covariatesâ€™) data	Associations of life course obesity with endometrial cancer in the Epidemiology of Endometrial Cancer Consortium (E2C2).	Int J Epidemiol:2023:52(4):1086-1099
Schoemaker	2018	Breast (premenopausal)	Breast (premenopausal)	CLUE-II	1	USA	North America	48	2814	Median 10.5 years	0.84	0.61	1.14	1	N/A	N/A	N/A	1	1	2	0	0	29931120	Categories	USA	adjusted for attained age, year of birth, age at menarche, age at first birth, number of births, time since last birth, and family history of breast cancer	Association of Body Mass Index and Age With Subsequent Breast Cancer Risk in Premenopausal Women.	JAMA Oncol:2018:4(11):e181771
Corley	2008	Oesophageal (adeno)	Oesophageal (adeno)	KPNC	1	USA	North America	101	2800	mean 24.6 years	1.61051	1.21665	2.19245	1	1	1	0	0	1	1	1	0	18268119	per 1 kg/m2	USA	matched for age, sex, and year of heath checkup. BMI results were also adjusted for ethnicity (White versus non-White given small numbers)	Abdominal obesity and the risk of esophageal and gastric cardia carcinomas.	Cancer Epidemiol Biomarkers Prev:2008:17(2):352-8
Corley	2008	Gastric (cardia)	Gastric (cardia)	KPNC	1	USA	North America	105	2800	mean 22.5 years	1.21665	0.903921	1.53862	1	1	N/A	N/A	1	1	2	1	0	18268119	per 1 kg/m2	USA	matched for age, sex, and year of heath checkup. BMI results were also adjusted for ethnicity (White versus non-White given small numbers)	Abdominal obesity and the risk of esophageal and gastric cardia carcinomas.	Cancer Epidemiol Biomarkers Prev:2008:17(2):352-8
Harvey	2023	Endometrial	Endometrial	PLCO	1	USA	North America	673	2716	N/S	1.77	1.58	1.98	1	N/A	N/A	N/A	1	N/S	1	0	1	37029916	Categories	USA	adjusted for age at adulthood, race/ethnicity, education, smoking status, age at menarche, parity (continuous), oral contraceptive use and HRT use (hereafter listed as â€˜covariatesâ€™) data	Associations of life course obesity with endometrial cancer in the Epidemiology of Endometrial Cancer Consortium (E2C2).	Int J Epidemiol:2023:52(4):1086-1099
Harvey	2023	Endometrial	Endometrial	IWHS	1	USA	North America	553	2212	N/S	2.16	1.89	2.46	1	N/A	N/A	N/A	1	N/S	1	0	1	37029916	Categories	USA	adjusted for age at adulthood, race/ethnicity, education, smoking status, age at menarche, parity (continuous), oral contraceptive use and HRT use (hereafter listed as â€˜covariatesâ€™) data	Associations of life course obesity with endometrial cancer in the Epidemiology of Endometrial Cancer Consortium (E2C2).	Int J Epidemiol:2023:52(4):1086-1099
Catsburg	2014	Breast (postmenopausal)	Breast (postmenopausal)	CSDLH	1	Canada	North America	541	2210	15 years	1.13	1	1.29	1	N/A	N/A	N/A	1	1	2	0	0	24781974	Categories	Canada	Age at first child birth, age at menarche, alcohol Intake, family history of breast cancer, menopausal status, number of childbirths, OC use, physical activity, HRT use	Associations between anthropometric characteristics, physical activity, and breast cancer risk in a Canadian cohort.	Breast Cancer Res Treat:2014:145(2):545-52
Everatt	2014	Lung (never-smokers)	Lung (never-smokers)	KRIS, MIHDPS	2	Lithuania	Europe	19	2054	max 30 years	0.91	0.34	2.47	1	N/A	N/A	N/A	1	1	2	0	N/A	25084690	Categories	Lithuania	adjusted for age, alcohol consumption, education, total serum cholesterol (quintiles).	Body mass index, cholesterol level and risk of lung cancer in Lithuanian men.	Lung Cancer:2014:85(3):361-5
Freisling	2017	Colorectal	Colorectal	PRIME Belfast	1	UK	Europe	41	1944	Median 18.0 years	1.92088	1.14154	3.23755	1	N/A	N/A	N/A	1	1	2	0	1	28441380	SD	UK	stratified for age (1-y categories), and sex, and adjusted for daily smoking (never, former, current, missing), average alcohol consumption (g/d), education, vigorous physical activity, recruitment year, and height	Comparison of general obesity and measures of body fat distribution in older adults in relation to cancer risk: meta-analysis of individual participant data of seven prospective cohorts in Europe.	Br J Cancer:2017:116(11):1486-1497
Schouten	2004	Endometrial	Endometrial	NLCS	1	Netherlands	Europe	226	1739	9.3 years	1.84	1.47	2.29	1	N/A	N/A	N/A	1	N/S	1	0	1	15523093	Categories	Netherlands	adjusted for age, age at menarche, use of oral contraceptives, age at menopause, parity, cigarette smoking, and nonoccupational physical activity	Anthropometry, physical activity, and endometrial cancer risk: results from the Netherlands Cohort Study.	J Natl Cancer Inst:2004:96(21):1635-8
Jang	2022	Thyroid	Thyroid	HEXA	1	S. Korea	East Asia	412	1648	max 8 years	1.35	0.98	1.86	1	1	N/A	N/A	1	1	2	0	1	36230635	Categories	S. Korea	Matched by birth year and enrollment year. Adjusted for hypertension, diabetes, hyperlipidemia, osteoporosis, polyp of the intestine, familial cancer, familial hypertension, familial diabetes, drinking, smoking, intense exercise, hysterectomy, oral contraceptive, fasting blood sugar, and subjective health evaluation	Association between Obesity Indexes and Thyroid Cancer Risk in Korean Women: Nested Case-Control Study.	Cancers (Basel):2022:14(19)
Harvey	2023	Endometrial	Endometrial	NHS	1	USA	North America	650	1641	N/S	1.56	1.36	1.8	1	N/A	N/A	N/A	1	N/S	1	0	1	37029916	Categories	USA	adjusted for age at adulthood, race/ethnicity, education, smoking status, age at menarche, parity (continuous), oral contraceptive use and HRT use (hereafter listed as â€˜covariatesâ€™) data	Associations of life course obesity with endometrial cancer in the Epidemiology of Endometrial Cancer Consortium (E2C2).	Int J Epidemiol:2023:52(4):1086-1099
Maasland	2015	Head and neck (never-smokers)	Head and neck (never-smokers)	NLCS	1	Netherlands	Europe	55	1465	20.3 years	1	0.624032	1.53862	1	1	N/A	N/A	1	1	2	0	N/A	26634678	per 1 kg/m2	Netherlands	adjusted for age (years), sex, and alcohol consumption	Body mass index and risk of subtypes of head-neck cancer: the Netherlands Cohort Study.	Sci Rep:2015:5(17744
Lahmann	2016	Melanoma	Melanoma	NSCS	1	Australia	Australia	28	1171	Average 9.7 years	1	0.624032	1.53862	1	N/A	N/A	N/A	1	1	2	0	1	26707237	per 1 kg/m2	Australia	age (years), treatment allocation, skin cancer history, elastosis of the neck, and smoking status.	A prospective study of measured body size and height and risk of keratinocyte cancers and melanoma.	Cancer Epidemiol:2016:40(119-25
Harvey	2023	Endometrial	Endometrial	BWHS	1	USA	North America	275	1100	N/S	1.38	1.13	1.7	1	N/A	N/A	N/A	1	N/S	1	0	1	37029916	Categories	USA	adjusted for age at adulthood, race/ethnicity, education, smoking status, age at menarche, parity (continuous), oral contraceptive use and HRT use (hereafter listed as â€˜covariatesâ€™) data	Associations of life course obesity with endometrial cancer in the Epidemiology of Endometrial Cancer Consortium (E2C2).	Int J Epidemiol:2023:52(4):1086-1099
Schoemaker	2018	Breast (premenopausal)	Breast (premenopausal)	CSDLH	1	Canada	North America	134	540	Median 6.4 years	0.9	0.68	1.19	1	N/A	N/A	N/A	1	1	2	0	0	29931120	Categories	Canada	adjusted for attained age, year of birth, age at menarche, age at first birth, number of births, time since last birth, and family history of breast cancer	Association of Body Mass Index and Age With Subsequent Breast Cancer Risk in Premenopausal Women.	JAMA Oncol:2018:4(11):e181771
Harvey	2023	Endometrial	Endometrial	SCCS	1	USA	North America	56	224	N/S	2.08	1.07	4.05	1	N/A	N/A	N/A	1	N/S	1	0	1	37029916	Categories	USA	adjusted for age at adulthood, race/ethnicity, education, smoking status, age at menarche, parity (continuous), oral contraceptive use and HRT use (hereafter listed as â€˜covariatesâ€™) data	Associations of life course obesity with endometrial cancer in the Epidemiology of Endometrial Cancer Consortium (E2C2).	Int J Epidemiol:2023:52(4):1086-1099
Arslan	2010	Pancreas	Pancreas	CLUE-II	1	USA	North America	83	166	mean 8.3 years	1.75	1.02	3	1	N/A	N/A	1	1	1	2	0	1	20458087	Categories	USA	adjusted for cohort, age (categorical), gender, anthropometry source (self-reported, measured), and smoking (never, former, current)	Anthropometric measures, body mass index, and pancreatic cancer: a pooled analysis from the Pancreatic Cancer Cohort Consortium (PanScan).	Arch Intern Med:2010:170(9):791-802
Arslan	2010	Pancreas	Pancreas	WHS	1	USA	North America	40	80	mean 5.1 years	1.22	0.64	2.33	1	N/A	N/A	1	1	1	2	0	1	20458087	Categories	USA	adjusted for cohort, age (categorical), gender, anthropometry source (self-reported, measured), and smoking (never, former, current)	Anthropometric measures, body mass index, and pancreatic cancer: a pooled analysis from the Pancreatic Cancer Cohort Consortium (PanScan).	Arch Intern Med:2010:170(9):791-802

## Sheet: Sex_strata_data
Author	Year	Included cancer type(s)	Top 25 cancer	Study	Country	Men					Women					PMID	Article Title	Reference
						N cases	N analytic set	Risk estimate	95% lower confidence interval	95% upper confidence interval	N cases	N analytic set	Risk estimate	95% lower confidence interval	95% upper confidence interval
Jackson	2019	Gallbladder	Gallbladder	SISTER	USA	NA	NA	NA	NA	NA	4	47782	1.07	0.36	3.17	31113819	Anthropometric Risk Factors for Cancers of the Biliary Tract in the Biliary Tract Cancers Pooling Project.	Cancer Res:2019:79(15):3973-3982
Jackson	2019	Gallbladder	Gallbladder	NYUWHS	USA	NA	NA	NA	NA	NA	6	13299	1.27	0.26	6.15	31113819	Anthropometric Risk Factors for Cancers of the Biliary Tract in the Biliary Tract Cancers Pooling Project.	Cancer Res:2019:79(15):3973-3982
Jackson	2019	Gallbladder	Gallbladder	BCDDP	USA	NA	NA	NA	NA	NA	8	42874	0.83	0.35	1.98	31113819	Anthropometric Risk Factors for Cancers of the Biliary Tract in the Biliary Tract Cancers Pooling Project.	Cancer Res:2019:79(15):3973-3982
Campbell	2016	Liver	Liver	WHS	USA	NA	NA	NA	NA	NA	8	39781	2.22	1.37	3.59	27742674	Body Mass Index, Waist Circumference, Diabetes, and Risk of Liver Cancer for U.S. Adults.	Cancer Res:2016:76(20):6076-6083
Jackson	2019	Gallbladder	Gallbladder	WHS	USA	NA	NA	NA	NA	NA	10	38974	1.61	0.81	3.22	31113819	Anthropometric Risk Factors for Cancers of the Biliary Tract in the Biliary Tract Cancers Pooling Project.	Cancer Res:2019:79(15):3973-3982
Campbell	2016	Liver	Liver	NYUWHS	USA	NA	NA	NA	NA	NA	14	14224	0.7	0.32	1.53	27742674	Body Mass Index, Waist Circumference, Diabetes, and Risk of Liver Cancer for U.S. Adults.	Cancer Res:2016:76(20):6076-6083
Campbell	2016	Liver	Liver	BWHS	USA	NA	NA	NA	NA	NA	14	56790	0.73	0.42	1.29	27742674	Body Mass Index, Waist Circumference, Diabetes, and Risk of Liver Cancer for U.S. Adults.	Cancer Res:2016:76(20):6076-6083
Lahmann	2016	Melanoma	Melanoma	NSCS	Australia	11	506	0.59049	0.221901	1.46933	17	665	1.15927	0.733904	1.84244	26707237	A prospective study of measured body size and height and risk of keratinocyte cancers and melanoma.	Cancer Epidemiol:2016:40(119-25
Shin	2022	Thyroid	Thyroid	AICHI	Japan	4	15232	1.83	0.36	9.31	17	16897	1.8	1	3.26	34915752	Body Mass Index and Thyroid Cancer Risk: A Pooled Analysis of Half a Million Men and Women in the Asia Cohort Consortium.	Thyroid:2022:32(3):306-314
Andreotti	2010	Multiple myeloma	Multiple myeloma	AgHealth	USA	47	28319	1.10408	0.695688	1.76234	21	39628	0.903921	0.558406	1.46933	20730623	Body mass index, agricultural pesticide use, and cancer incidence in the Agricultural Health Study cohort.	Cancer Causes Control:2010:21(11):1759-75
Campbell	2017	Gallbladder	Gallbladder	CTS	USA	NA	NA	NA	NA	NA	21	103811	1.39	0.93	2.08	28314823	Body Size Indicators and Risk of Gallbladder Cancer: Pooled Analysis of Individual-Level Data from 19 Prospective Cohort Studies.	Cancer Epidemiol Biomarkers Prev:2017:26(4):597-606
Shin	2022	Thyroid	Thyroid	Takayama	Japan	7	13423	0.21	0.04	1.03	22	15604	2.3	1.34	3.97	34915752	Body Mass Index and Thyroid Cancer Risk: A Pooled Analysis of Half a Million Men and Women in the Asia Cohort Consortium.	Thyroid:2022:32(3):306-314
Andreotti	2010	Leukemia	Leukemia	AgHealth	USA	94	28319	1	0.733904	1.40255	26	39628	0.695688	0.418212	1.10408	20730623	Body mass index, agricultural pesticide use, and cancer incidence in the Agricultural Health Study cohort.	Cancer Causes Control:2010:21(11):1759-75
Song	2014	Liver	Liver	FINRISK	Finland	53	26636	1.57	1.12	2.18	26	28089	1.03	0.66	1.63	24997743	Body mass index and cancer incidence: the FINRISK study.	Eur J Epidemiol:2014:29(7):477-87
Andreotti	2010	Kidney	Kidney	AgHealth	USA	78	28319	1	0.695688	1.46933	28	39628	1.10408	0.773781	1.61051	20730623	Body mass index, agricultural pesticide use, and cancer incidence in the Agricultural Health Study cohort.	Cancer Causes Control:2010:21(11):1759-75
Andreotti	2010	Lung (never-smokers)	Lung (never-smokers)	AgHealth	USA	21	NR	0.695688	0.37074	1.33823	30	NR	0.695688	0.443705	1.76234	20730623	Body mass index, agricultural pesticide use, and cancer incidence in the Agricultural Health Study cohort.	Cancer Causes Control:2010:21(11):1759-75
Shin	2022	Thyroid	Thyroid	Ohsaki	Japan	8	22297	0.76	0.22	2.68	32	23763	1.36	0.82	2.24	34915752	Body Mass Index and Thyroid Cancer Risk: A Pooled Analysis of Half a Million Men and Women in the Asia Cohort Consortium.	Thyroid:2022:32(3):306-314
Lindblad	2005	Gastric (cardia)	Gastric (cardia)	CPRD	UK	81	3918	1.2	0.82	1.76	32	1872	1.37	0.86	2.2	15947880	Body mass, tobacco and alcohol and risk of esophageal, gastric cardia, and gastric non-cardia adenocarcinoma among men and women in a nested case-control study.	Cancer Causes Control:2005:16(3):285-94
Campbell	2016	Liver	Liver	IWHS	USA	NA	NA	NA	NA	NA	32	28533	1.56	1.15	2.13	27742674	Body Mass Index, Waist Circumference, Diabetes, and Risk of Liver Cancer for U.S. Adults.	Cancer Res:2016:76(20):6076-6083
Genkinger	2011	Pancreas	Pancreas	MCCS	Australia	28	14895	0.94	0.54	1.65	35	22803	1.04	0.75	1.46	21105029	A pooled analysis of 14 cohort studies of anthropometric factors and pancreatic cancer risk.	Int J Cancer:2011:129(7):1708-17
Kitahara	2016	Thyroid	Thyroid	MCCS	Australia	12	15687	0.64	0.26	1.58	35	22335	1.24	0.91	1.7	26756356	Anthropometric Factors and Thyroid Cancer Risk by Histological Subtype: Pooled Analysis of 22 Prospective Studies.	Thyroid:2016:26(2):306-18
Kitahara	2016	Thyroid	Thyroid	BCDDP	USA	NA	NA	NA	NA	NA	35	38140	1.3	0.96	1.76	26756356	Anthropometric Factors and Thyroid Cancer Risk by Histological Subtype: Pooled Analysis of 22 Prospective Studies.	Thyroid:2016:26(2):306-18
Sawada	2010	Kidney	Kidney	JPHC	Japan	101	46837	1.18	0.83	1.68	38	52625	1.16	0.71	1.9	20470974	Body mass index and subsequent risk of kidney cancer: a prospective cohort study in Japan.	Ann Epidemiol:2010:20(6):466-72
Campbell	2016	Liver	Liver	BCDDP	USA	NA	NA	NA	NA	NA	39	51105	0.93	0.63	1.39	27742674	Body Mass Index, Waist Circumference, Diabetes, and Risk of Liver Cancer for U.S. Adults.	Cancer Res:2016:76(20):6076-6083
Arslan	2010	Pancreas	Pancreas	WHS	USA	NA	NA	NA	NA	NA	40	80	1.16	0.49	2.74	20458087	Anthropometric measures, body mass index, and pancreatic cancer: a pooled analysis from the Pancreatic Cancer Cohort Consortium (PanScan).	Arch Intern Med:2010:170(9):791-802
Petrick	2017	Oesophageal (adeno)	Oesophageal (adeno)	NIH-AARP, PLCO	USA	564	224226	1.46933	1.33823	1.61051	40	167939	1.21665	0.95099	1.61051	28196067	Body weight trajectories and risk of oesophageal and gastric cardia adenocarcinomas: a pooled analysis of NIH-AARP and PLCO Studies.	Br J Cancer:2017:116(7):951-959
Lindblad	2005	Oesophageal (adeno)	Oesophageal (adeno)	CPRD	UK	145	3918	1.35	1.03	1.75	42	1872	1.47	0.97	2.22	15947880	Body mass, tobacco and alcohol and risk of esophageal, gastric cardia, and gastric non-cardia adenocarcinoma among men and women in a nested case-control study.	Cancer Causes Control:2005:16(3):285-94
Shin	2022	Thyroid	Thyroid	KNCC	S. Korea	NA	NA	NA	NA	NA	42	5446	1.48	0.96	2.26	34915752	Body Mass Index and Thyroid Cancer Risk: A Pooled Analysis of Half a Million Men and Women in the Asia Cohort Consortium.	Thyroid:2022:32(3):306-314
Bethea	2013	Lung (never-smokers)	Lung (never-smokers)	BWHS	USA	NA	NA	NA	NA	NA	46	56944	0.89	0.64	1.24	23744044	Obesity in relation to lung cancer incidence in African American women.	Cancer Causes Control:2013:24(9):1695-703
Petrick	2017	Gastric (cardia)	Gastric (cardia)	NIH-AARP, PLCO	USA	338	224226	1.40255	1.21665	1.53862	47	167939	1.10408	0.858734	1.40255	28196067	Body weight trajectories and risk of oesophageal and gastric cardia adenocarcinomas: a pooled analysis of NIH-AARP and PLCO Studies.	Br J Cancer:2017:116(7):951-959
Bertrand	2022	Multiple myeloma	Multiple myeloma	NHS-II	USA	NA	NA	NA	NA	NA	47	114064	1.33	1.06	1.67	35840735	Anthropometric traits and risk of multiple myeloma: a pooled prospective analysis.	Br J Cancer:2022:127(7):1296-1303
Kitahara	2016	Thyroid	Thyroid	NYUWHS	USA	NA	NA	NA	NA	NA	48	13306	0.72	0.48	1.07	26756356	Anthropometric Factors and Thyroid Cancer Risk by Histological Subtype: Pooled Analysis of 22 Prospective Studies.	Thyroid:2016:26(2):306-18
Genkinger	2011	Pancreas	Pancreas	NYSC	USA	87	29957	1.14	0.82	1.57	48	22083	1.1	0.8	1.51	21105029	A pooled analysis of 14 cohort studies of anthropometric factors and pancreatic cancer risk.	Int J Cancer:2011:129(7):1708-17
Sanikini	2020	Oesophageal (adeno)	Oesophageal (adeno)	EPIC	Europe	171	142241	1.29	1.08	1.55	49	333919	1.7	1.21	2.4	31050823	Anthropometric and reproductive factors and risk of esophageal and gastric cancer by subtype and subsite: Results from the European Prospective Investigation into Cancer and Nutrition (EPIC) cohort.	Int J Cancer:2020:146(4):929-942
Song	2014	Gallbladder	Gallbladder	FINRISK	Finland	27	26636	1.07	0.64	1.81	50	28089	1.49	1.06	2.09	24997743	Body mass index and cancer incidence: the FINRISK study.	Eur J Epidemiol:2014:29(7):477-87
Kitahara	2016	Thyroid	Thyroid	NLCS	USA	23	2269	0.84	0.34	2.12	52	2389	0.61	0.39	0.94	26756356	Anthropometric Factors and Thyroid Cancer Risk by Histological Subtype: Pooled Analysis of 22 Prospective Studies.	Thyroid:2016:26(2):306-18
Jackson	2019	Gallbladder	Gallbladder	NHS	USA	NA	NA	NA	NA	NA	52	95609	1.56	1.24	1.96	31113819	Anthropometric Risk Factors for Cancers of the Biliary Tract in the Biliary Tract Cancers Pooling Project.	Cancer Res:2019:79(15):3973-3982
Kitahara	2016	Thyroid	Thyroid	AgHealth	USA	33	38383	0.96	0.62	1.49	55	27458	1.09	0.84	1.42	26756356	Anthropometric Factors and Thyroid Cancer Risk by Histological Subtype: Pooled Analysis of 22 Prospective Studies.	Thyroid:2016:26(2):306-18
Shin	2022	Thyroid	Thyroid	RERF	Japan	7	19686	1.04	0.29	3.7	60	29892	0.88	0.6	1.28	34915752	Body Mass Index and Thyroid Cancer Risk: A Pooled Analysis of Half a Million Men and Women in the Asia Cohort Consortium.	Thyroid:2022:32(3):306-314
Rapp	2005	Thyroid	Thyroid	VHM&PP	Austria	NA	NA	NA	NA	NA	61	78484	1.18	0.84	1.66	16234822	Obesity and incidence of cancer: a large cohort study of over 145,000 adults in Austria.	Br J Cancer:2005:93(9):1062-7
Andreotti	2010	NHL	NHL	AgHealth	USA	131	28319	1.10408	0.815373	1.46933	63	39628	0.903921	0.695688	1.21665	20730623	Body mass index, agricultural pesticide use, and cancer incidence in the Agricultural Health Study cohort.	Cancer Causes Control:2010:21(11):1759-75
Rapp	2005	NHL	NHL	VHM&PP	Austria	84	67447	1.07	0.78	1.45	64	78484	1.64	1.21	2.22	16234822	Obesity and incidence of cancer: a large cohort study of over 145,000 adults in Austria.	Br J Cancer:2005:93(9):1062-7
Friedman	1994	Multiple myeloma	Multiple myeloma	KPNC	USA	100	68545	1.27	0.98	1.65	67	81751	1.02	0.78	1.34	7999970	Obesity and multiple myeloma.	Cancer Causes Control:1994:5(5):479-83
Kitahara	2016	Thyroid	Thyroid	IWHS	USA	NA	NA	NA	NA	NA	67	37957	1.03	0.8	1.33	26756356	Anthropometric Factors and Thyroid Cancer Risk by Histological Subtype: Pooled Analysis of 22 Prospective Studies.	Thyroid:2016:26(2):306-18
Kitahara	2016	Thyroid	Thyroid	VITAL	USA	23	31497	1.22	0.79	1.9	69	31310	0.78	0.61	1.01	26756356	Anthropometric Factors and Thyroid Cancer Risk by Histological Subtype: Pooled Analysis of 22 Prospective Studies.	Thyroid:2016:26(2):306-18
Jackson	2019	Gallbladder	Gallbladder	IWHS	USA	NA	NA	NA	NA	NA	69	37977	1.31	1	1.72	31113819	Anthropometric Risk Factors for Cancers of the Biliary Tract in the Biliary Tract Cancers Pooling Project.	Cancer Res:2019:79(15):3973-3982
Kitahara	2016	Thyroid	Thyroid	CSDLH	Canada	23	4100	1.04	0.57	1.9	73	4268	0.87	0.64	1.19	26756356	Anthropometric Factors and Thyroid Cancer Risk by Histological Subtype: Pooled Analysis of 22 Prospective Studies.	Thyroid:2016:26(2):306-18
Campbell	2016	Liver	Liver	WHI	USA	NA	NA	NA	NA	NA	73	160768	1.2	0.98	1.48	27742674	Body Mass Index, Waist Circumference, Diabetes, and Risk of Liver Cancer for U.S. Adults.	Cancer Res:2016:76(20):6076-6083
Shin	2022	Thyroid	Thyroid	JPHC-II	Japan	30	25997	1.55	0.85	2.84	75	28479	0.86	0.59	1.24	34915752	Body Mass Index and Thyroid Cancer Risk: A Pooled Analysis of Half a Million Men and Women in the Asia Cohort Consortium.	Thyroid:2022:32(3):306-314
Shin	2022	Thyroid	Thyroid	SCHS	Singapore	23	27283	0.73	0.36	1.47	76	34018	1.21	0.88	1.68	34915752	Body Mass Index and Thyroid Cancer Risk: A Pooled Analysis of Half a Million Men and Women in the Asia Cohort Consortium.	Thyroid:2022:32(3):306-314
Andreotti	2010	Melanoma	Melanoma	AgHealth	USA	125	28319	1.05101	0.773781	1.33823	79	39628	1.15927	0.95099	1.46933	20730623	Body mass index, agricultural pesticide use, and cancer incidence in the Agricultural Health Study cohort.	Cancer Causes Control:2010:21(11):1759-75
Campbell	2016	Liver	Liver	NHS	USA	NA	NA	NA	NA	NA	81	102223	1.29	1.02	1.63	27742674	Body Mass Index, Waist Circumference, Diabetes, and Risk of Liver Cancer for U.S. Adults.	Cancer Res:2016:76(20):6076-6083
Rask-Andersen	2023	Gallbladder	Gallbladder	UK Biobank	UK	43	196372	1.55153	1.07605	2.23709	81	231639	1.43456	1.15295	1.78497	37311415	Adiposity and sex-specific cancer risk.	Cancer Cell:2023:41(6):1186-1197.e4
Ward	2017	Head and neck (never-smokers)	Head and neck (never-smokers)	EPIC	Europe	56	38597	1.04	0.68	1.59	85	134696	1.34	1.01	1.77	28183827	Measured Adiposity in Relation to Head and Neck Cancer Risk in the European Prospective Investigation into Cancer and Nutrition.	Cancer Epidemiol Biomarkers Prev:2017:26(6):895-904
Jackson	2019	Gallbladder	Gallbladder	WHI	USA	NA	NA	NA	NA	NA	87	159801	1.26	1.06	1.51	31113819	Anthropometric Risk Factors for Cancers of the Biliary Tract in the Biliary Tract Cancers Pooling Project.	Cancer Res:2019:79(15):3973-3982
Shin	2022	Thyroid	Thyroid	MIYAGI	Japan	14	21379	2.32	1.08	4.98	88	22959	1.07	0.77	1.5	34915752	Body Mass Index and Thyroid Cancer Risk: A Pooled Analysis of Half a Million Men and Women in the Asia Cohort Consortium.	Thyroid:2022:32(3):306-314
Song	2014	Kidney	Kidney	FINRISK	Finland	107	26636	1.51	1.18	1.95	88	28089	1.11	0.81	1.53	24997743	Body mass index and cancer incidence: the FINRISK study.	Eur J Epidemiol:2014:29(7):477-87
Hektoen	2020	Bladder (never-smokers)	Bladder (never-smokers)	Janus	Norway	201	40320	0.95099	0.773781	1.21665	93	55470	0.903921	0.695688	1.21665	32319230	Lifestyle associated factors and risk of urinary bladder cancer: A prospective cohort study from Norway.	Cancer Med:2020:9(12):4420-4432
Song	2008	Leukemia	Leukemia	KNHIS	S. Korea	NA	NA	NA	NA	NA	93	170481	1.54	1.1	2.1	18612154	Obesity and risk of cancer in postmenopausal Korean women.	J Clin Oncol:2008:26(20):3395-402
Kabat	2007	Lung (never-smokers)	Lung (never-smokers)	CNBSS	Canada	NA	NA	NA	NA	NA	98	89788	1.57	1.06	2.33	17879428	Body mass index and lung cancer risk in women.	Epidemiology:2007:18(5):607-12
Shao	2022	Glioma	Glioma	PLCO	USA	170	70645	0.94	0.71	1.24	99	69625	1.01	0.73	1.39	36105407	Body mass index and glioma risk: A prospective multicenter study.	Front Endocrinol (Lausanne):2022:13(933921
Song	2014	Pancreas	Pancreas	FINRISK	Finland	118	26636	1.46	1.1	1.94	100	28089	1.07	0.84	1.36	24997743	Body mass index and cancer incidence: the FINRISK study.	Eur J Epidemiol:2014:29(7):477-87
Kitahara	2016	Thyroid	Thyroid	WHS	USA	NA	NA	NA	NA	NA	101	38946	0.89	0.72	1.1	26756356	Anthropometric Factors and Thyroid Cancer Risk by Histological Subtype: Pooled Analysis of 22 Prospective Studies.	Thyroid:2016:26(2):306-18
Kim	2023	Thyroid	Thyroid	KMCC	S. Korea	16	7883	2.26	0.88	5.82	102	11769	1.15	0.86	1.54	37310814	Sex-specific Associations between Body Mass Index and Thyroid Cancer Incidence among Korean Adults.	Cancer Epidemiol Biomarkers Prev:2023:32(9):1227-1232
Genkinger	2011	Pancreas	Pancreas	CTS	USA	NA	NA	NA	NA	NA	103	96380	1.01	0.82	1.25	21105029	A pooled analysis of 14 cohort studies of anthropometric factors and pancreatic cancer risk.	Int J Cancer:2011:129(7):1708-17
Wiedmann	2013	Meningioma	Meningioma	HUNT-I	Norway	30	36477	0.87	0.49	1.54	108	37765	1.35	1.04	1.74	23778522	Body mass index and the risk of meningioma, glioma and schwannoma in a large prospective cohort study (The HUNT Study).	Br J Cancer:2013:109(1):289-94
Shin	2022	Thyroid	Thyroid	JPHC-I	Japan	25	20156	0.56	0.26	1.2	110	21667	1.27	0.95	1.7	34915752	Body Mass Index and Thyroid Cancer Risk: A Pooled Analysis of Half a Million Men and Women in the Asia Cohort Consortium.	Thyroid:2022:32(3):306-314
Graff	2022	Renal cell carcinoma	Kidney	NHS-II	USA	NA	NA	NA	NA	NA	110	110623	1.45	1.19	1.75	35715363	Obesity in Relation to Renal Cell Carcinoma Incidence and Survival in Three Prospective Studies.	Eur Urol:2022:82(3):247-251
Rask-Andersen	2023	Oesophageal (adeno)	Oesophageal (adeno)	UK Biobank	UK	615	196052	1.49644	1.35883	1.64798	115	231539	1.7	1.21	2.4	37311415	Adiposity and sex-specific cancer risk.	Cancer Cell:2023:41(6):1186-1197.e4
Kitahara	2016	Thyroid	Thyroid	USRT	USA	19	13317	1.29	0.79	2.11	119	49395	1.11	0.94	1.32	26756356	Anthropometric Factors and Thyroid Cancer Risk by Histological Subtype: Pooled Analysis of 22 Prospective Studies.	Thyroid:2016:26(2):306-18
Jiao	2010	Pancreas	Pancreas	BCDDP	USA	NA	NA	NA	NA	NA	124	46903	1.16	0.96	1.4	20383573	Body mass index, effect modifiers, and risk of pancreatic cancer: a pooled study of seven prospective cohorts.	Cancer Causes Control:2010:21(8):1305-14
Jhawar	2003	Meningioma	Meningioma	NHS	USA	NA	NA	NA	NA	NA	125	121700	1.45	0.97	2.18	14609164	Sex steroid hormone exposures and risk for meningioma.	J Neurosurg:2003:99(5):848-53
Sun	2024	Oesophageal (adeno)	Oesophageal (adeno)	ODDS	Sweden	1067	2129149	1.6	1.47	1.75	126	2013200	1.64	1.37	1.97	39253735	Body mass index and risk of over 100 cancer forms and subtypes in 4.1 million individuals in Sweden: the Obesity and Disease Development Sweden (ODDS) pooled cohort study.	Lancet Reg Health Eur:2024:45(101034
Engeland	2004	Oesophageal (adeno)	Oesophageal (adeno)	NBHPC	Norway	448	963653	1.63	1.44	1.83	127	1037964	1.38	1.13	1.68	15456997	Height and body mass index in relation to esophageal cancer; 23-year follow-up of two million Norwegian men and women.	Cancer Causes Control:2004:15(8):837-43
Setiawan	2007	Renal cell carcinoma	Kidney	MEC	USA	220	75162	1.33823	1.10408	1.53862	127	85964	1.40255	1.21665	1.53862	17656615	Risk factors for renal cell cancer: the multiethnic cohort.	Am J Epidemiol:2007:166(8):932-40
Kitahara	2016	Thyroid	Thyroid	CPS-II	USA	87	72589	1.3	0.99	1.71	129	80997	0.98	0.81	1.18	26756356	Anthropometric Factors and Thyroid Cancer Risk by Histological Subtype: Pooled Analysis of 22 Prospective Studies.	Thyroid:2016:26(2):306-18
Britton	2008	Multiple myeloma	Multiple myeloma	EPIC	Europe	139	141425	1.25	0.95	1.66	129	230558	0.99	0.78	1.25	18835833	Anthropometric characteristics and non-Hodgkin's lymphoma and multiple myeloma risk in the European Prospective Investigation into Cancer and Nutrition (EPIC).	Haematologica:2008:93(11):1666-77
Liu	2016	Renal cell carcinoma	Kidney	SWHS	China	NA	NA	NA	NA	NA	131	68253	1.26	0.97	1.63	27177094	Prospective cohort study of general and central obesity, weight change trajectory and risk of major cancers among Chinese women.	Int J Cancer:2016:139(7):1461-70
Setiawan	2016	Liver	Liver	MEC	USA	339	78074	1.26	1.12	1.42	143	90402	1.06	0.9	1.25	26404865	Sex and Ethnic Differences in the Association of Obesity With Risk of Hepatocellular Carcinoma.	Clin Gastroenterol Hepatol:2016:14(2):309-16
Paragomi	2024	Colorectal	Colorectal	ACC (Korea)	S. Korea	164	27482.1	1.26	0.97	1.65	144	30718.9	1.25	0.96	1.63	39196559	Body Mass Index and Risk of Colorectal Cancer Incidence and Mortality in Asia.	JAMA Netw Open:2024:7(8):e2429494
Andreotti	2010	Colorectal	Colorectal	AgHealth	USA	332	28319	1.29	1.11	1.49	147	39628	1.01	0.83	1.22	20730623	Body mass index, agricultural pesticide use, and cancer incidence in the Agricultural Health Study cohort.	Cancer Causes Control:2010:21(11):1759-75
Michaud	2011	Meningioma	Meningioma	EPIC	Europe	55	144819	1.15	0.79	1.66	148	235689	1.14	0.95	1.36	21685234	Anthropometric measures, physical activity, and risk of glioma and meningioma in a large prospective cohort study.	Cancer Prev Res (Phila):2011:4(9):1385-92
Roswall	2014	Bladder (never-smokers)	Bladder (never-smokers)	EPIC	Europe	147	46428	1.05075	0.834079	1.32753	149	141305	0.975187	0.811838	1.18429	24771290	Anthropometric measures and bladder cancer risk: a prospective study in the EPIC cohort.	Int J Cancer:2014:135(12):2918-29
Britton	2008	DLBCL, FL	NHL	EPIC	Europe	124	141425	0.95	0.71	1.27	151	230558	1.11	0.9	1.37	18835833	Anthropometric characteristics and non-Hodgkin's lymphoma and multiple myeloma risk in the European Prospective Investigation into Cancer and Nutrition (EPIC).	Haematologica:2008:93(11):1666-77
Hofmann	2013	Multiple myeloma	Multiple myeloma	NIH-AARP	USA	323	291471	1.08	0.95	1.24	153	193578	1.12	0.97	1.29	23543160	Body mass index and physical activity at different ages and risk of multiple myeloma in the NIH-AARP diet and health study.	Am J Epidemiol:2013:177(8):776-86
Freedman	2003	Melanoma	Melanoma	USRT	USA	48	14543	2.17	1.02	4.6	159	54045	1.21	0.87	1.69	14682442	Risk of melanoma in relation to smoking, alcohol intake, and other factors in a large occupational cohort.	Cancer Causes Control:2003:14(9):847-57
Genkinger	2011	Pancreas	Pancreas	CPS-II	USA	208	65256	1.3	1.09	1.56	161	73000	1.18	1	1.39	21105029	A pooled analysis of 14 cohort studies of anthropometric factors and pancreatic cancer risk.	Int J Cancer:2011:129(7):1708-17
Genkinger	2011	Pancreas	Pancreas	IWHS	USA	NA	NA	NA	NA	NA	171	34540	0.97	0.82	1.15	21105029	A pooled analysis of 14 cohort studies of anthropometric factors and pancreatic cancer risk.	Int J Cancer:2011:129(7):1708-17
Song	2008	NHL	NHL	KNHIS	S. Korea	NA	NA	NA	NA	NA	171	170481	1.05	0.82	1.4	18612154	Obesity and risk of cancer in postmenopausal Korean women.	J Clin Oncol:2008:26(20):3395-402
Genkinger	2011	Pancreas	Pancreas	NHS	USA	NA	NA	NA	NA	NA	173	66895	1.17	1.01	1.37	21105029	A pooled analysis of 14 cohort studies of anthropometric factors and pancreatic cancer risk.	Int J Cancer:2011:129(7):1708-17
Sanikini	2020	Gastric (cardia)	Gastric (cardia)	EPIC	Europe	184	142241	1.06	0.87	1.29	189	333919	1.25	0.95	1.64	31050823	Anthropometric and reproductive factors and risk of esophageal and gastric cancer by subtype and subsite: Results from the European Prospective Investigation into Cancer and Nutrition (EPIC) cohort.	Int J Cancer:2020:146(4):929-942
Sun	2024	Gastric (cardia)	Gastric (cardia)	ODDS	Sweden	1271	2129149	1.33	1.22	1.45	194	2013200	1.21	1.02	1.44	39253735	Body mass index and risk of over 100 cancer forms and subtypes in 4.1 million individuals in Sweden: the Obesity and Disease Development Sweden (ODDS) pooled cohort study.	Lancet Reg Health Eur:2024:45(101034
Liu	2016	Pancreas	Pancreas	SWHS	China	NA	NA	NA	NA	NA	195	68253	0.92	0.74	1.14	27177094	Prospective cohort study of general and central obesity, weight change trajectory and risk of major cancers among Chinese women.	Int J Cancer:2016:139(7):1461-70
Bertrand	2022	Multiple myeloma	Multiple myeloma	CTS	USA	NA	NA	NA	NA	NA	196	109940	0.97	0.84	1.13	35840735	Anthropometric traits and risk of multiple myeloma: a pooled prospective analysis.	Br J Cancer:2022:127(7):1296-1303
Verhage	2007	Pancreas	Pancreas	NLCS	Netherlands	220	2336	1.27628	0.95099	1.76234	203	2438	1.21665	1	1.46933	17585056	Anthropometry and pancreatic cancer risk: an illustration of the importance of microscopic verification.	Cancer Epidemiol Biomarkers Prev:2007:16(7):1449-54
Reeves	2007	Bladder (never-smokers)	Bladder (never-smokers)	MWS	UK	NA	NA	NA	NA	NA	206	1222630	1.00995	0.842615	1.21655	17986716	Cancer incidence and mortality in relation to body mass index in the Million Women Study: cohort study.	BMJ:2007:335(7630):1134
daSilva	2018	Kidney	Kidney	NOWAC	Norway	NA	NA	NA	NA	NA	211	104666	1.33	1.15	1.54	30202086	Excess body weight, weight gain and obesity-related cancer risk in women in Norway: the Norwegian Women and Cancer study.	Br J Cancer:2018:119(5):646-656
Kabat	2018	Glioma	Glioma	WHI	USA	NA	NA	NA	NA	NA	217	161119	1.11	0.95	1.3	29655085	Adiposity at different periods of life and risk of adult glioma in a cohort of postmenopausal women.	Cancer Epidemiol:2018:54(71-74
Li	2021	Liver	Liver	SWHS	China	NA	NA	NA	NA	NA	241	69296	1.29	1.07	1.57	33849965	Dose-Response Association between Adiposity and Liver Cancer Incidence: A Prospective Cohort Study among Non-Smoking and Non-Alcohol-Drinking Chinese Women.	Cancer Epidemiol Biomarkers Prev:2021:30(6):1200-1207
Rask-Andersen	2023	Thyroid	Thyroid	UK Biobank	UK	110	196273	1.04681	0.836292	1.31031	254	231241	1.21918	1.08262	1.37295	37311415	Adiposity and sex-specific cancer risk.	Cancer Cell:2023:41(6):1186-1197.e4
Pasqual	2023	Thyroid	Thyroid	SISTER	USA	NA	NA	NA	NA	NA	254	47739	1.25	1.14	1.37	37346380	Obesity, obesity-related metabolic conditions, and risk of thyroid cancer in women: results from a prospective cohort study (Sister Study).	Lancet Reg Health Am:2023:23(100537
Bertrand	2022	Multiple myeloma	Multiple myeloma	CPS-II	USA	297	70832	1.15	0.98	1.36	266	79874	1.12	0.98	1.28	35840735	Anthropometric traits and risk of multiple myeloma: a pooled prospective analysis.	Br J Cancer:2022:127(7):1296-1303
Reeves	2007	Lung (never-smokers)	Lung (never-smokers)	MWS	UK	NA	NA	NA	NA	NA	269	1222630	0.91	0.77	1.06	17986716	Cancer incidence and mortality in relation to body mass index in the Million Women Study: cohort study.	BMJ:2007:335(7630):1134
Heo	2015	Lung (never-smokers)	Lung (never-smokers)	WHI	USA	NA	NA	NA	NA	NA	269	144701	0.991373	0.878078	1.11111	25587642	Optimal cutoffs of obesity measures in relation to cancer risk in postmenopausal women in the Women's Health Initiative Study.	J Womens Health (Larchmt):2015:24(3):218-27
Kitahara	2016	Thyroid	Thyroid	CTS	USA	NA	NA	NA	NA	NA	277	104442	1.06	0.95	1.19	26756356	Anthropometric Factors and Thyroid Cancer Risk by Histological Subtype: Pooled Analysis of 22 Prospective Studies.	Thyroid:2016:26(2):306-18
Heo	2015	Multiple myeloma	Multiple myeloma	WHI	USA	NA	NA	NA	NA	NA	282	144701	1	0.895654	1.11958	25587642	Optimal cutoffs of obesity measures in relation to cancer risk in postmenopausal women in the Women's Health Initiative Study.	J Womens Health (Larchmt):2015:24(3):218-27
Kabat	2012	Thyroid	Thyroid	WHI	USA	NA	NA	NA	NA	NA	294	144319	1.05	0.94	1.16	22212611	Anthropometric factors and physical activity and risk of thyroid cancer in postmenopausal women.	Cancer Causes Control:2012:23(3):421-30
SaberiHosnijeh	2013	Leukemia	Leukemia	EPIC	Europe	359	129401	0.94	0.79	1.11	301	191676	1.05	0.91	1.23	23288400	Anthropometric characteristics and risk of lymphoid and myeloid leukemia in the European Prospective Investigation into Cancer and Nutrition (EPIC).	Cancer Causes Control:2013:24(3):427-38
Shin	2022	Thyroid	Thyroid	SWHS	China	NA	NA	NA	NA	NA	306	73329	0.9	0.76	1.07	34915752	Body Mass Index and Thyroid Cancer Risk: A Pooled Analysis of Half a Million Men and Women in the Asia Cohort Consortium.	Thyroid:2022:32(3):306-314
Song	2014	Colorectal	Colorectal	FINRISK	Finland	303	26636	0.95	0.81	1.11	306	28089	1.19	1.04	1.37	24997743	Body mass index and cancer incidence: the FINRISK study.	Eur J Epidemiol:2014:29(7):477-87
daSilva	2018	Pancreas	Pancreas	NOWAC	Norway	NA	NA	NA	NA	NA	324	128568	1.11	0.96	1.27	30202086	Excess body weight, weight gain and obesity-related cancer risk in women in Norway: the Norwegian Women and Cancer study.	Br J Cancer:2018:119(5):646-656
Cote	2018	Glioma	Glioma	NHS	USA	NA	NA	NA	NA	NA	326	121696	1.02	0.99	1.04	29943102	Height, waist circumference, body mass index, and body somatotype across the life course and risk of glioma.	Cancer Causes Control:2018:29(8):707-719
Kitahara	2016	Thyroid	Thyroid	NIH-AARP	USA	260	304592	1.27	1.1	1.46	327	195251	1.09	0.99	1.2	26756356	Anthropometric Factors and Thyroid Cancer Risk by Histological Subtype: Pooled Analysis of 22 Prospective Studies.	Thyroid:2016:26(2):306-18
Rask-Andersen	2023	Liver	Liver	UK Biobank	UK	482	196158	1.57369	1.41045	1.75581	328	231500	1.20786	1.08531	1.34425	37311415	Adiposity and sex-specific cancer risk.	Cancer Cell:2023:41(6):1186-1197.e4
Bertrand	2022	Multiple myeloma	Multiple myeloma	NHS-I	USA	NA	NA	NA	NA	NA	330	116784	1.09	0.97	1.23	35840735	Anthropometric traits and risk of multiple myeloma: a pooled prospective analysis.	Br J Cancer:2022:127(7):1296-1303
Adams	2008	Renal cell carcinoma	Kidney	NIH-AARP	USA	1022	185758	1.32	1.23	1.42	344	134860	1.36	1.24	1.49	18544571	Body size and renal cell cancer incidence in a large US cohort study.	Am J Epidemiol:2008:168(3):268-77
Saeed	2025	Oesophageal (adeno)	Oesophageal (adeno)	NTSP	Norway	1165	829081	1.34	1.22	1.48	357	894611	1.28	1.13	1.44	40091197	Associations between body mass index and gastroesophageal cancer incidence and mortality: novel insights from a nationwide registry-based cohort study.	Dis Esophagus:2025:38(2)
Nilsen	2001	Colorectal	Colorectal	HUNT-I	Norway	354	36975	1.07	0.88	1.29	358	38244	0.99	0.83	1.17	11161410	Prospective study of colorectal cancer risk and physical activity, diabetes, blood glucose and BMI: exploring the hyperinsulinaemia hypothesis.	Br J Cancer:2001:84(3):417-22
Benson	2008	Meningioma	Meningioma	MWS	UK	NA	NA	NA	NA	NA	390	1249670	1.21	1.06	1.39	18560401	Lifestyle factors and primary glioma and meningioma tumours in the Million Women Study cohort.	Br J Cancer:2008:99(1):185-90
Graff	2022	Renal cell carcinoma	Kidney	NHS	USA	NA	NA	NA	NA	NA	394	113932	1.41	1.25	1.59	35715363	Obesity in Relation to Renal Cell Carcinoma Incidence and Survival in Three Prospective Studies.	Eur Urol:2022:82(3):247-251
Sanfilippo	2014	Kidney	Kidney	WHI	USA	NA	NA	NA	NA	NA	407	156774	1.22	1.11	1.33	24637660	Hypertension and obesity and the risk of kidney cancer in 2 large cohorts of US men and women.	Hypertension:2014:63(5):934-41
Jang	2022	Thyroid	Thyroid	HEXA	S. Korea	NA	NA	NA	NA	NA	412	1648	1.35	0.98	1.86	36230635	Association between Obesity Indexes and Thyroid Cancer Risk in Korean Women: Nested Case-Control Study.	Cancers (Basel):2022:14(19)
Heo	2015	Leukemia	Leukemia	WHI	USA	NA	NA	NA	NA	NA	447	144701	1.06006	0.974084	1.0686	25587642	Optimal cutoffs of obesity measures in relation to cancer risk in postmenopausal women in the Women's Health Initiative Study.	J Womens Health (Larchmt):2015:24(3):218-27
Saeed	2025	Gastric (cardia)	Gastric (cardia)	NTSP	Norway	1160	829081	1.36	1.22	1.5	455	894611	1.18	1.05	1.32	40091197	Associations between body mass index and gastroesophageal cancer incidence and mortality: novel insights from a nationwide registry-based cohort study.	Dis Esophagus:2025:38(2)
Lee	2022	Gastric (non-cardia)	Gastric (non-cardia)	HEXA	S. Korea	584	45569	1.09	0.95	1.25	457	88561	1.08	0.93	1.26	35120118	Obesity at early adulthood increases risk of gastric cancer from the Health Examinees-Gem (HEXA-G) study.	PLoS One:2022:17(2):e0260826
Troy	2010	NHL	NHL	PLCO	USA	730	72077	1.15	1.03	1.28	514	70905	1.14	1.02	1.28	20494998	Associations between anthropometry, cigarette smoking, alcohol consumption, and non-Hodgkin lymphoma in the Prostate, Lung, Colorectal, and Ovarian Cancer Screening Trial.	Am J Epidemiol:2010:171(12):1270-81
Terry	2002	Colorectal	Colorectal	CNBSS	Canada	NA	NA	NA	NA	NA	527	89835	1.01	0.98	1.04	12117878	Obesity and colorectal cancer risk in women.	Gut:2002:51(2):191-4
Rask-Andersen	2023	Kidney	Kidney	UK Biobank	UK	935	195798	1.31554	1.21686	1.42223	527	231320	1.42755	1.31209	1.55316	37311415	Adiposity and sex-specific cancer risk.	Cancer Cell:2023:41(6):1186-1197.e4
Kitahara	2016	Thyroid	Thyroid	EPIC	Europe	67	146430	0.76	0.53	1.1	540	341073	1.04	0.94	1.14	26756356	Anthropometric Factors and Thyroid Cancer Risk by Histological Subtype: Pooled Analysis of 22 Prospective Studies.	Thyroid:2016:26(2):306-18
Sun	2024	Gallbladder	Gallbladder	ODDS	Sweden	346	2129149	1.23	1.05	1.45	571	2013200	1.26	1.14	1.39	39253735	Body mass index and risk of over 100 cancer forms and subtypes in 4.1 million individuals in Sweden: the Obesity and Disease Development Sweden (ODDS) pooled cohort study.	Lancet Reg Health Eur:2024:45(101034
Kvaskoff	2014	Melanoma	Melanoma	E3N	France	NA	NA	NA	NA	NA	580	92050	0.85	0.7	1.03	24986641	Anthropometric features and cutaneous melanoma risk: a prospective cohort study in French women.	Cancer Epidemiol:2014:38(4):357-63
Sweetland	2023	Oesophageal (SQ, never-smokers)	Oesophageal (SQ, never-smokers)	MWS	UK	NA	NA	NA	NA	NA	589	1255529	0.65	0.58	0.73	37437897	Adiposity and risk of oesophageal cancer subtypes in the Million Women Study.	Int J Epidemiol:2023:52(6):1795-1804
Rask-Andersen	2023	Pancreas	Pancreas	UK Biobank	UK	694	196200	1.19922	1.09497	1.31339	608	231530	1.1478	1.06115	1.24152	37311415	Adiposity and sex-specific cancer risk.	Cancer Cell:2023:41(6):1186-1197.e4
Liu	2016	Lung (never-smokers)	Lung (never-smokers)	SWHS	China	NA	NA	NA	NA	NA	611	68253	0.91	0.8	1.03	27177094	Prospective cohort study of general and central obesity, weight change trajectory and risk of major cancers among Chinese women.	Int J Cancer:2016:139(7):1461-70
Bertrand	2022	Multiple myeloma	Multiple myeloma	KPSC	USA	793	4593	1.01	0.91	1.12	645	3757	1.15	1.06	1.26	35840735	Anthropometric traits and risk of multiple myeloma: a pooled prospective analysis.	Br J Cancer:2022:127(7):1296-1303
Benson	2008	Glioma	Glioma	MWS	UK	NA	NA	NA	NA	NA	646	1249670	1.03	0.93	1.15	18560401	Lifestyle factors and primary glioma and meningioma tumours in the Million Women Study cohort.	Br J Cancer:2008:99(1):185-90
Farias	2021	Pancreas	Pancreas	MEC	USA	656	73616	1.15927	1.05101	1.27628	672	81847.3	1.05101	0.95099	1.10408	33998145	Racial/ethnic disparities in weight or BMI change in adulthood and pancreatic cancer incidence: The multiethnic cohort.	Cancer Med:2021:10(12):4097-4106
Koyanagi	2018	Pancreas	Pancreas	Japan cohorts (9)	Japan	885	160488	0.858734	0.733904	1.05101	708	185311	1.10408	1	1.27628	29225297	Body-Mass Index and Pancreatic Cancer Incidence: A Pooled Analysis of Nine Population-Based Cohort Studies With More Than 340,000 Japanese Subjects.	J Epidemiol:2018:28(5):245-252
Oze	2024	Gallbladder	Gallbladder	ACC	Asia	398	449906	0.96	0.81	1.14	711	455624	1.26	1.11	1.42	37966009	Obesity is associated with biliary tract cancer mortality and incidence: A pooled analysis of 21 cohort studies in the Asia Cohort Consortium.	Int J Cancer:2024:154(7):1174-1190
Harding	2015	Colorectal	Colorectal	ANZDCC	Australia	1204	40734	1.18816	1.10657	1.28507	714	38724	1.05879	0.980388	1.13707	25810218	Comparison of anthropometric measures as predictors of cancer incidence: A pooled collaborative analysis of 11 Australian cohorts.	Int J Cancer:2015:137(7):1699-708
Reeves	2007	Kidney	Kidney	MWS	UK	NA	NA	NA	NA	NA	723	1222630	1.24	1.13	1.36	17986716	Cancer incidence and mortality in relation to body mass index in the Million Women Study: cohort study.	BMJ:2007:335(7630):1134
Sun	2024	Liver	Liver	ODDS	Sweden	2496	2129149	1.5	1.42	1.59	788	2013200	1.2	1.1	1.31	39253735	Body mass index and risk of over 100 cancer forms and subtypes in 4.1 million individuals in Sweden: the Obesity and Disease Development Sweden (ODDS) pooled cohort study.	Lancet Reg Health Eur:2024:45(101034
Sorensen	2023	Thyroid	Thyroid	DMBR	Denmark	NA	NA	NA	NA	NA	854	443403	1.16	1.09	1.24	36173097	Prepregnancy Body Mass Index and Risk of Differentiated Thyroid Cancer: A Prospective Cohort Study of More than 440,000 Danish Women.	Thyroid:2023:33(3):365-372
Nordsletten	2023	Gallbladder	Gallbladder	NTSP	Norway	245	829081	1.08	0.87	1.34	854	894611	1.44	1.34	1.54	37713274	Body mass index and its association with 22 cancer types: a Norwegian cohort study of 481 202 cancer cases.	Acta Oncol:2023:62(10):1273-1278
Shin	2017	Thyroid	Thyroid	KCPS-II	S. Korea	629	87968	1.45	1.22	1.72	917	53189	1.44	1.26	1.64	27662845	Body mass index and incidence of thyroid cancer in Korea: the Korean Cancer Prevention Study-II.	J Cancer Res Clin Oncol:2017:143(1):143-149
Lu	2016	Colorectal	Colorectal	CONOR	Norway	1101	70033	1.14	1.02	1.26	943	73444	1.06	0.95	1.19	26808598	Anthropometry-based Obesity Phenotypes and Risk of Colorectal Adenocarcinoma: A Large Prospective Cohort Study in Norway.	Epidemiology:2016:27(3):423-32
Pang	2019	Liver	Liver	CKB	China	1620	205628	0.91	0.84	0.98	948	298363	1.02	0.93	1.12	30692555	Adiposity in relation to risks of fatty liver, cirrhosis and liver cancer: a prospective study of 0.5 million Chinese adults.	Sci Rep:2019:9(1):785
Maliniak	2021	Colon	Colorectal	CPS-II	USA	NA	NA	NA	NA	NA	964	43795	1.13	1.03	1.25	33185805	Joint associations of physical activity and body mass index with the risk of established excess body fatness-related cancers among postmenopausal women.	Cancer Causes Control:2021:32(2):127-138
Arthur	2019	Pancreas	Pancreas	WHI	USA	NA	NA	NA	NA	NA	1040	154860	1.08	1.02	1.14	30449532	Adiposity, history of diabetes, and risk of pancreatic cancer in postmenopausal women.	Ann Epidemiol:2019:29(23-29.e1
Hanyuda	2017	Colorectal	Colorectal	NHS	USA	NA	NA	NA	NA	NA	1054	121701	1.07807	1	1.14545	31276608	Long-term status of predicted body fat percentage, body mass index and other anthropometric factors with risk of colorectal carcinoma: Two large prospective cohort studies in the US.	Int J Cancer:2020:146(9):2383-2393
Arjani	2022	Pancreas	Pancreas	NIH-AARP	USA	2020	162735	1.13	1.07	1.19	1072	106745	1.04	0.99	1.1	36255251	Body Mass Index Trajectories Across the Adult Life Course and Pancreatic Cancer Risk.	JNCI Cancer Spectr:2022:6(6)
Engeland	2005	Gallbladder	Gallbladder	NBHPC	Norway	628	962901	1.08	0.97	1.2	1087	1037077	1.34	1.25	1.44	16132807	Height and body mass index in relation to colorectal and gallbladder cancer in two million Norwegian men and women.	Cancer Causes Control:2005:16(8):987-96
Choi	2024	Gastric (non-cardia)	Gastric (non-cardia)	NHIS-HEALS	S. Korea	3176	185858	1.09	1.03	1.15	1101	155341	1.05	0.96	1.15	40703687	Effect of body mass index on gastric cancer risk according to sex in Korea: a nationwide cohort study and literature review	Ewha Med J:2024:47(2):e19
Hughes	2011	Colorectal	Colorectal	NLCS	Netherlands	1211	1365	1.25	1.05	1.46	1106	1832	0.98	0.88	1.1	21984660	Body size and colorectal cancer risk after 16.3 years of follow-up: an analysis from the Netherlands Cohort Study.	Am J Epidemiol:2011:174(10):1127-39
Chan	2025	Gastric (non-cardia)	Gastric (non-cardia)	CKB	China	2223	209062	0.833531	0.775742	0.907846	1122	300586	0.828623	0.746888	0.913024	39737804	Adiposity and risks of gastrointestinal cancers: A 10-year prospective study of 0.5â€‰million Chinese adults.	Int J Cancer:2025:156(11):2094-2106
Kabat	2012	NHL	NHL	WHI	USA	NA	NA	NA	NA	NA	1123	158975	1.01	0.96	1.07	21816698	Anthropometric factors, physical activity, and risk of non-Hodgkin's lymphoma in the Women's Health Initiative.	Cancer Epidemiol:2012:36(1):52-9
Sun	2024	Multiple myeloma	Multiple myeloma	ODDS	Sweden	2573	2129149	1.14	1.07	1.22	1147	2013200	1.12	1.04	1.21	39253735	Body mass index and risk of over 100 cancer forms and subtypes in 4.1 million individuals in Sweden: the Obesity and Disease Development Sweden (ODDS) pooled cohort study.	Lancet Reg Health Eur:2024:45(101034
Heo	2015	Melanoma	Melanoma	WHI	USA	NA	NA	NA	NA	NA	1169	144701	0.991373	0.930642	1.05151	25587642	Optimal cutoffs of obesity measures in relation to cancer risk in postmenopausal women in the Women's Health Initiative Study.	J Womens Health (Larchmt):2015:24(3):218-27
Kawai	2024	Lung (never-smokers)	Lung (never-smokers)	Japan cohorts (10)	Japan	265	34481	0.99	0.79	1.24	1192	166440	0.91	0.83	1.01	38310695	Body mass index and lung cancer risk: Pooled analysis of 10 prospective cohort studies in Japan.	Cancer Sci:2024:115(4):1346-1359
Sun	2024	Gastric (non-cardia)	Gastric (non-cardia)	ODDS	Sweden	2697	2129149	0.88	0.83	0.94	1195	2013200	0.98	0.91	1.06	39253735	Body mass index and risk of over 100 cancer forms and subtypes in 4.1 million individuals in Sweden: the Obesity and Disease Development Sweden (ODDS) pooled cohort study.	Lancet Reg Health Eur:2024:45(101034
Renehan	2012	Colorectal	Colorectal	NIH-AARP	USA	2832	168294	1.14	1.08	1.2	1244	105385	1.05	0.99	1.11	23186750	Body mass index at different adult ages, weight change, and colorectal cancer risk in the National Institutes of Health-AARP Cohort.	Am J Epidemiol:2012:176(12):1130-40
Stenehjem	2018	Melanoma	Melanoma	Janus	Norway	1679	152012	1.15	1.08	1.22	1310	139590	1	0.93	1.07	28983909	Anthropometric factors and cutaneous melanoma: Prospective data from the population-based Janus Cohort.	Int J Cancer:2018:142(4):681-690
Nordsletten	2023	Liver	Liver	NTSP	Norway	1688	829081	1.28	1.18	1.39	1316	894611	1.07	1.01	1.15	37713274	Body mass index and its association with 22 cancer types: a Norwegian cohort study of 481 202 cancer cases.	Acta Oncol:2023:62(10):1273-1278
Stevens	2009	Pancreas	Pancreas	MWS	UK	NA	NA	NA	NA	NA	1338	1290000	1.09	1.03	1.16	19165860	Factors associated with incident and fatal pancreatic cancer in a cohort of middle-aged women.	Int J Cancer:2009:124(10):2400-5
Sweetland	2023	Oesophageal (adeno)	Oesophageal (adeno)	MWS	UK	NA	NA	NA	NA	NA	1386	1255529	1.48	1.4	1.57	37437897	Adiposity and risk of oesophageal cancer subtypes in the Million Women Study.	Int J Epidemiol:2023:52(6):1795-1804
Rask-Andersen	2023	Melanoma	Melanoma	UK Biobank	UK	1429	194625	1.10005	1.03276	1.17172	1418	229256	0.983992	0.935522	1.03497	37311415	Adiposity and sex-specific cancer risk.	Cancer Cell:2023:41(6):1186-1197.e4
Murphy	2013	Multiple myeloma	Multiple myeloma	MWS	UK	NA	NA	NA	NA	NA	1503	1300000	1.08	1.01	1.15	23640394	Body size in relation to incidence of subtypes of haematological malignancy in the prospective Million Women Study.	Br J Cancer:2013:108(11):2390-8
Saeed	2025	Gastric (non-cardia)	Gastric (non-cardia)	NTSP	Norway	2041	829081	0.98	0.9	1.06	1620	894611	1.06	1	1.13	40091197	Associations between body mass index and gastroesophageal cancer incidence and mortality: novel insights from a nationwide registry-based cohort study.	Dis Esophagus:2025:38(2)
Reeves	2007	Melanoma	Melanoma	MWS	UK	NA	NA	NA	NA	NA	1635	1222630	0.97	0.91	1.03	17986716	Cancer incidence and mortality in relation to body mass index in the Million Women Study: cohort study.	BMJ:2007:335(7630):1134
Sun	2024	Renal cell carcinoma	Kidney	ODDS	Sweden	4554	2129149	1.44	1.38	1.5	1639	2013200	1.46	1.38	1.54	39253735	Body mass index and risk of over 100 cancer forms and subtypes in 4.1 million individuals in Sweden: the Obesity and Disease Development Sweden (ODDS) pooled cohort study.	Lancet Reg Health Eur:2024:45(101034
Maskarinec	2023	NHL	NHL	MEC	USA	1815	87256	1.02	0.96	1.09	1657	105198	1	0.94	1.07	37555836	Association of Obesity and Type 2 Diabetes with Non-Hodgkin Lymphoma: The Multiethnic Cohort.	Cancer Epidemiol Biomarkers Prev:2023:32(10):1348-1355
Murphy	2013	Leukemia	Leukemia	MWS	UK	NA	NA	NA	NA	NA	1705	1300000	1.14	1.08	1.22	23640394	Body size in relation to incidence of subtypes of haematological malignancy in the prospective Million Women Study.	Br J Cancer:2013:108(11):2390-8
Pang	2018	Colorectal	Colorectal	CKB	China	1737	207904	1.23	1.14	1.33	1724	301664	1.12	1.04	1.2	29872150	Adiposity and risks of colorectal and small intestine cancer in Chinese adults: a prospective study of 0.5 million people.	Br J Cancer:2018:119(2):248-250
Paragomi	2024	Colorectal	Colorectal	ACC (China)	China	2048	107209	1.13	1.06	1.21	1726	109981	1.06	0.98	1.13	39196559	Body Mass Index and Risk of Colorectal Cancer Incidence and Mortality in Asia.	JAMA Netw Open:2024:7(8):e2429494
Sun	2024	Glioma	Glioma	ODDS	Sweden	3834	2129149	1.03	0.98	1.09	1739	2013200	0.99	0.93	1.06	39253735	Body mass index and risk of over 100 cancer forms and subtypes in 4.1 million individuals in Sweden: the Obesity and Disease Development Sweden (ODDS) pooled cohort study.	Lancet Reg Health Eur:2024:45(101034
Sun	2024	ALL, CLL, AML, CML	Leukemia	ODDS	Sweden	4135	2129149	1.12	1.06	1.17	1758	2013200	1.1	1.03	1.17	39253735	Body mass index and risk of over 100 cancer forms and subtypes in 4.1 million individuals in Sweden: the Obesity and Disease Development Sweden (ODDS) pooled cohort study.	Lancet Reg Health Eur:2024:45(101034
daSilva	2018	Colorectal	Colorectal	NOWAC	Norway	NA	NA	NA	NA	NA	1805	128568	1.04	0.98	1.11	30202086	Excess body weight, weight gain and obesity-related cancer risk in women in Norway: the Norwegian Women and Cancer study.	Br J Cancer:2018:119(5):646-656
Heo	2015	Colorectal	Colorectal	WHI	USA	NA	NA	NA	NA	NA	1904	144701	1.10263	1.05151	1.14494	25587642	Optimal cutoffs of obesity measures in relation to cancer risk in postmenopausal women in the Women's Health Initiative Study.	J Womens Health (Larchmt):2015:24(3):218-27
Wiedmann	2017	Glioma	Glioma	NTSP	Norway	2456	895535	1.03	0.96	1.1	1917	959798	0.97	0.91	1.03	28548875	Overweight, obesity and height as risk factors for meningioma, glioma, pituitary adenoma and nerve sheath tumor: a large population-based prospective cohort study.	Acta Oncol:2017:56(10):1302-1309
Ahn	2021	Glioma	Glioma	KNHIS	S. Korea	2553	3925619	1.05	0.99	1.12	1918	2908125	1.14	1.07	1.21	34201103	Associations of General and Abdominal Obesity with the Risk of Glioma Development.	Cancers (Basel):2021:13(12)
Sun	2024	Pancreas	Pancreas	ODDS	Sweden	3467	2129149	1.12	1.06	1.19	2042	2013200	1.1	1.03	1.16	39253735	Body mass index and risk of over 100 cancer forms and subtypes in 4.1 million individuals in Sweden: the Obesity and Disease Development Sweden (ODDS) pooled cohort study.	Lancet Reg Health Eur:2024:45(101034
Sun	2024	DLBC, FL, TC	NHL	ODDS	Sweden	3552	2050206	1.18	1.12	1.24	2132	1991973	1.1	1.04	1.17	39253735	Body mass index and risk of over 100 cancer forms and subtypes in 4.1 million individuals in Sweden: the Obesity and Disease Development Sweden (ODDS) pooled cohort study.	Lancet Reg Health Eur:2024:45(101034
Jang	2022	Gastric (non-cardia)	Gastric (non-cardia)	ACC	East Asia	4160	NR	0.93	0.87	0.99	2154	NR	0.87	0.79	0.95	35793701	Association between Body Mass Index and Risk of Gastric Cancer by Anatomic and Histologic Subtypes in Over 500,000 East and Southeast Asian Cohort Participants.	Cancer Epidemiol Biomarkers Prev:2022:31(9):1727-1734
Recalde	2021	Thyroid	Thyroid	SIDIAP	Spain	524	1794506	1.08	0.97314	1.19859	2164	2193754	1.08	1.04572	1.1154	33441148	Body mass index and waist circumference in relation to the risk of 26 types of cancer: a prospective cohort study of 3.5 million adults in Spain.	BMC Med:2021:19(1):10
Wiedmann	2017	Meningioma	Meningioma	NTSP	Norway	883	895535	1.13	1.01	1.27	2452	959798	1.05	1	1.11	28548875	Overweight, obesity and height as risk factors for meningioma, glioma, pituitary adenoma and nerve sheath tumor: a large population-based prospective cohort study.	Acta Oncol:2017:56(10):1302-1309
Safizadeh	2025	Colorectal	Colorectal	UK Biobank	UK	3421	215325	1.1672	1.1253	1.21965	2556	245459	1.08347	1.03127	1.13577	39562688	Central obesity may account for most of the colorectal cancer risk linked to obesity: evidence from the UK Biobank prospective cohort.	Int J Obes (Lond):2025:49(4):619-626
Sun	2024	Meningioma	Meningioma	ODDS	Sweden	1139	2129149	1.13	1.03	1.24	2560	2013200	1.1	1.05	1.16	39253735	Body mass index and risk of over 100 cancer forms and subtypes in 4.1 million individuals in Sweden: the Obesity and Disease Development Sweden (ODDS) pooled cohort study.	Lancet Reg Health Eur:2024:45(101034
Son	2018	Thyroid	Thyroid	KNHIS	S. Korea	729	181709	1.33	1.18	1.49	2579	169693	1.18	1.11	1.25	29937167	The risk of thyroid cancer and obesity: A nationwide population-based study using the Korea National Health Insurance Corporation cohort database.	Surg Oncol:2018:27(2):166-171
Bjørge	2004	Renal cell carcinoma	Kidney	NBHPC	Norway	3821	963442	1.27628	1.21665	1.33823	2632	1037788	1.27628	1.21665	1.33823	15583369	Relation of height and body mass index to renal cell carcinoma in two million Norwegian men and women.	Am J Epidemiol:2004:160(12):1168-76
Sun	2024	Thyroid	Thyroid	ODDS	Sweden	1239	2129149	1.17	1.07	1.28	2867	2013200	1.06	1.02	1.11	39253735	Body mass index and risk of over 100 cancer forms and subtypes in 4.1 million individuals in Sweden: the Obesity and Disease Development Sweden (ODDS) pooled cohort study.	Lancet Reg Health Eur:2024:45(101034
Engeland	2007	Multiple myeloma + plasmacytoma	Multiple myeloma	NBHPC	Norway	3233	963071	1.13	1.07	1.18	2882	1037540	1.11	1.07	1.15	17041129	Height and body mass index and risk of lymphohematopoietic malignancies in two million Norwegian men and women.	Am J Epidemiol:2007:165(1):44-52
Engeland	2007	ALL, AML, CLL, CML	Leukemia	NBHPC	Norway	3647	963071	1.09	1.05	1.14	2917	1037540	1.09	1.05	1.12	17041129	Height and body mass index and risk of lymphohematopoietic malignancies in two million Norwegian men and women.	Am J Epidemiol:2007:165(1):44-52
Nordsletten	2023	Thyroid	Thyroid	NTSP	Norway	1112	829081	1.07	0.96	1.18	3108	894611	1.09	1.05	1.14	37713274	Body mass index and its association with 22 cancer types: a Norwegian cohort study of 481 202 cancer cases.	Acta Oncol:2023:62(10):1273-1278
Paragomi	2024	Colorectal	Colorectal	ACC (Japan)	Japan	4507	141516	1.18	1.12	1.24	3184	153076	1.09	1.03	1.15	39196559	Body Mass Index and Risk of Colorectal Cancer Incidence and Mortality in Asia.	JAMA Netw Open:2024:7(8):e2429494
Sun	2008	Gallbladder	Gallbladder	KNHIS	S. Korea	1062	770556	1.19	1.08	1.31	3338	443273	1.11	0.95	1.28	18651571	Body mass index and cancer risk in Korean men and women.	Int J Cancer:2008:123(8):1892-6
Murphy	2013	NHL	NHL	MWS	UK	NA	NA	NA	NA	NA	4018	1300000	1.1	1.05	1.14	23640394	Body size in relation to incidence of subtypes of haematological malignancy in the prospective Million Women Study.	Br J Cancer:2013:108(11):2390-8
Engeland	2007	NHL	NHL	NBHPC	Norway	4374	963071	1.05	1	1.09	4138	1037540	1.03	1	1.06	17041129	Height and body mass index and risk of lymphohematopoietic malignancies in two million Norwegian men and women.	Am J Epidemiol:2007:165(1):44-52
Nordsletten	2023	Multiple myeloma	Multiple myeloma	NTSP	Norway	4928	829081	1.11	1.06	1.17	4410	894611	1.12	1.08	1.16	37713274	Body mass index and its association with 22 cancer types: a Norwegian cohort study of 481 202 cancer cases.	Acta Oncol:2023:62(10):1273-1278
Kim	2023	Thyroid	Thyroid	NHIS-HEALS	S. Korea	1351	277266	1.27	1.16	1.39	4609	233353	1.14	1.09	1.2	37310814	Sex-specific Associations between Body Mass Index and Thyroid Cancer Incidence among Korean Adults.	Cancer Epidemiol Biomarkers Prev:2023:32(9):1227-1232
Nordsletten	2023	Leukemia	Leukemia	NTSP	Norway	6570	829081	1.07	1.03	1.11	5360	894611	1.07	1.03	1.1	37713274	Body mass index and its association with 22 cancer types: a Norwegian cohort study of 481 202 cancer cases.	Acta Oncol:2023:62(10):1273-1278
Nordsletten	2023	Kidney	Kidney	NTSP	Norway	7713	829081	1.25	1.21	1.3	5420	894611	1.24	1.2	1.28	37713274	Body mass index and its association with 22 cancer types: a Norwegian cohort study of 481 202 cancer cases.	Acta Oncol:2023:62(10):1273-1278
Teras	2022	NHL	NHL	US cohorts (6)	USA	4856	133237	0.93	0.9	0.97	6131	435480	0.99	0.97	1.02	35348212	Body size and risk of non-Hodgkin lymphoma by subtype: A pooled analysis from six prospective cohorts in the United States.	Br J Haematol:2022:197(6):714-727
Nordsletten	2023	NHL	NHL	NTSP	Norway	7707	829081	1.04	1	1.08	7572	894611	0.97	0.94	1	37713274	Body mass index and its association with 22 cancer types: a Norwegian cohort study of 481 202 cancer cases.	Acta Oncol:2023:62(10):1273-1278
Nam	2019	Kidney	Kidney	KNHIS	S. Korea	12537	11828893	1.40255	1.3509	1.46254	7989	12058978	1.19921	1.14249	1.25216	31231120	Obesity, abdominal obesity and subsequent risk of kidney cancer: a cohort study of 23.3 million East Asians.	Br J Cancer:2019:121(3):271-277
Nordsletten	2023	Pancreas	Pancreas	NTSP	Norway	8394	829081	1.04	0.99	1.07	8936	894611	1.04	1.02	1.07	37713274	Body mass index and its association with 22 cancer types: a Norwegian cohort study of 481 202 cancer cases.	Acta Oncol:2023:62(10):1273-1278
Jun	2022	Liver	Liver	KNHIS	S. Korea	38306	7695540	1.18	1.16	1.21	9002	6570282	1.35	1.3	1.39	35249102	Impact of overweight and obesity on the risk of hepatocellular carcinoma: a prospective cohort study in 14.3 million Koreans.	Br J Cancer:2022:127(1):109-115
Park	2022	Pancreas	Pancreas	KNHIS	S. Korea	12937	3768191	1.04	1.02	1.07	9606	3677753	1.09	1.05	1.12	35444288	Lifestyle, body mass index, diabetes, and the risk of pancreatic cancer in a nationwide population-based cohort study with 7.4 million Korean subjects.	Br J Cancer:2022:127(3):549-557
Sun	2024	Melanoma	Melanoma	ODDS	Sweden	12130	2129149	1.15	1.11	1.18	10037	2013200	0.97	0.95	1	39253735	Body mass index and risk of over 100 cancer forms and subtypes in 4.1 million individuals in Sweden: the Obesity and Disease Development Sweden (ODDS) pooled cohort study.	Lancet Reg Health Eur:2024:45(101034
Sun	2024	Colorectal	Colorectal	ODDS	Sweden	18422	2129149	1.18	1.15	1.2	10290	2013200	1.08	1.06	1.11	39253735	Body mass index and risk of over 100 cancer forms and subtypes in 4.1 million individuals in Sweden: the Obesity and Disease Development Sweden (ODDS) pooled cohort study.	Lancet Reg Health Eur:2024:45(101034
Nordsletten	2023	Melanoma	Melanoma	NTSP	Norway	10190	829081	1.03	0.99	1.07	11287	894611	0.83	0.81	0.85	37713274	Body mass index and its association with 22 cancer types: a Norwegian cohort study of 481 202 cancer cases.	Acta Oncol:2023:62(10):1273-1278
Buron Pust	2017	Colorectal	Colorectal	MWS	UK	NA	NA	NA	NA	NA	18518	1310390	1.08	1.05	1.1	27859268	Heterogeneity of colorectal cancer risk by tumour characteristics: Large prospective study of UK women.	Int J Cancer:2017:140(5):1082-1090
Engeland	2005	Colorectal	Colorectal	NBHPC	Norway	22987	962901	1.15	1.13	1.17	24130	1037077	1.02	1.01	1.04	16132807	Height and body mass index in relation to colorectal and gallbladder cancer in two million Norwegian men and women.	Cancer Causes Control:2005:16(8):987-96
Choi	2021	Gastric (non-cardia)	Gastric (non-cardia)	KNHIS	S. Korea	NA	NA	NA	NA	NA	42441	6272367	1.03	1.01	1.04	34033134	Association between obesity and the risk of gastric cancer in premenopausal and postmenopausal women: A nationwide cohort study.	J Gastroenterol Hepatol:2021:36(10):2834-2840
Nordsletten	2023	Colorectal	Colorectal	NTSP	Norway	39809	829081	1.12	1.1	1.14	42827	894611	0.97	0.97	0.98	37713274	Body mass index and its association with 22 cancer types: a Norwegian cohort study of 481 202 cancer cases.	Acta Oncol:2023:62(10):1273-1278
Jackson	2019	Gallbladder	Gallbladder	PHS	USA	7	28419	0.48	0.04	5.13	NA	NA	NA	NA	NA	31113819	Anthropometric Risk Factors for Cancers of the Biliary Tract in the Biliary Tract Cancers Pooling Project.	Cancer Res:2019:79(15):3973-3982
Xie	2016	Lung (never-smokers)	Lung (never-smokers)	Kailun Cohort	China	198	48799	0.66	0.52	0.83	NA	NA	NA	NA	NA	27655565	[Association between body mass index and risk of lung cancer in non-smoking males: a prospective cohort study].	Zhonghua Liu Xing Bing Xue Za Zhi:2016:37(9):1213-1219
Wei	2019	Gastric (cardia)	Gastric (cardia)	Kailun Cohort	China	41	109600	0.71	0.43	1.16	NA	NA	NA	NA	NA	32062909	[Body mass index and the risk of gastric cancer in males: a prospective cohort study].	Zhonghua Liu Xing Bing Xue Za Zhi:2019:40(12):1522-1526
Oh	2005	Gastric (cardia)	Gastric (cardia)	KNHIS	S. Korea	254	781283	0.82	0.68	0.98	NA	NA	NA	NA	NA	16034050	Effects of excess weight on cancer incidences depending on cancer sites and histologic findings among men: Korea National Health Insurance Corporation Study.	J Clin Oncol:2005:23(21):4742-54
Wei	2019	Gastric (non-cardia)	Gastric (non-cardia)	Kailun Cohort	China	231	109600	0.87	0.71	1.07	NA	NA	NA	NA	NA	32062909	[Body mass index and the risk of gastric cancer in males: a prospective cohort study].	Zhonghua Liu Xing Bing Xue Za Zhi:2019:40(12):1522-1526
Guo	2014	Liver	Liver	Kailun Cohort	China	127	133273	0.88	0.68	1.14	NA	NA	NA	NA	NA	24831616	[Body mass index and cancer incidence:a prospective cohort study in northern China].	Zhonghua Liu Xing Bing Xue Za Zhi:2014:35(3):231-6
Everatt	2014	Lung (never-smokers)	Lung (never-smokers)	KRIS, MIHDPS	Lithuania	19	2054	0.91	0.34	2.47	NA	NA	NA	NA	NA	25084690	Body mass index, cholesterol level and risk of lung cancer in Lithuanian men.	Lung Cancer:2014:85(3):361-5
Merry	2007	Gastric (non-cardia)	Gastric (non-cardia)	NLCS	Netherlands	235	4552	0.95	0.73	1.22	NA	NA	NA	NA	NA	17337464	Body mass index, height and risk of adenocarcinoma of the oesophagus and gastric cardia: a prospective cohort study.	Gut:2007:56(11):1503-11
Hoyt	2022	Pancreas	Pancreas	PLCO	USA	696	145489	1	0.92	1.09	NA	NA	NA	NA	NA	36156459	Prediagnostic BMI trajectories in relation to pancreatic cancer risk in the Prostate, Lung, Colorectal, and Ovarian Cancer Screening Trial.	Obesity (Silver Spring):2022:30(11):2275-2285
Cote	2018	Glioma	Glioma	HPFS	USA	178	51400	1.02	0.97	1.06	NA	NA	NA	NA	NA	29943102	Height, waist circumference, body mass index, and body somatotype across the life course and risk of glioma.	Cancer Causes Control:2018:29(8):707-719
Kitahara	2016	Thyroid	Thyroid	PHS	USA	51	28350	1.06	0.65	1.73	NA	NA	NA	NA	NA	26756356	Anthropometric Factors and Thyroid Cancer Risk by Histological Subtype: Pooled Analysis of 22 Prospective Studies.	Thyroid:2016:26(2):306-18
Oh	2005	Leukemia	Leukemia	KNHIS	S. Korea	200	781283	1.07	0.8	1.41	NA	NA	NA	NA	NA	16034050	Effects of excess weight on cancer incidences depending on cancer sites and histologic findings among men: Korea National Health Insurance Corporation Study.	J Clin Oncol:2005:23(21):4742-54
Jiao	2010	Pancreas	Pancreas	ATBC	Finland	338	29114	1.08	0.93	1.24	NA	NA	NA	NA	NA	20383573	Body mass index, effect modifiers, and risk of pancreatic cancer: a pooled study of seven prospective cohorts.	Cancer Causes Control:2010:21(8):1305-14
Koyanagi	2023	Oesophageal (adeno)	Oesophageal (adeno)	Japan cohorts (10)	Japan	73	180983	1.09979	0.713777	1.69456	NA	NA	NA	NA	NA	37013939	Body mass index and esophageal and gastric cancer: A pooled analysis of 10 population-based cohort studies in Japan.	Cancer Sci:2023:114(7):2961-2972
Genkinger	2011	Pancreas	Pancreas	HPFS	USA	193	46630	1.1	0.89	1.38	NA	NA	NA	NA	NA	21105029	A pooled analysis of 14 cohort studies of anthropometric factors and pancreatic cancer risk.	Int J Cancer:2011:129(7):1708-17
Bertrand	2022	Multiple myeloma	Multiple myeloma	HPFS	USA	182	44172	1.12	0.89	1.42	NA	NA	NA	NA	NA	35840735	Anthropometric traits and risk of multiple myeloma: a pooled prospective analysis.	Br J Cancer:2022:127(7):1296-1303
Koyanagi	2023	Gastric (cardia)	Gastric (cardia)	Japan cohorts (10)	Japan	580	180983	1.19707	1.0182	1.40737	NA	NA	NA	NA	NA	37013939	Body mass index and esophageal and gastric cancer: A pooled analysis of 10 population-based cohort studies in Japan.	Cancer Sci:2023:114(7):2961-2972
Oh	2005	Multiple myeloma	Multiple myeloma	KNHIS	S. Korea	200	781283	1.24	0.77	2.02	NA	NA	NA	NA	NA	16034050	Effects of excess weight on cancer incidences depending on cancer sites and histologic findings among men: Korea National Health Insurance Corporation Study.	J Clin Oncol:2005:23(21):4742-54
Oh	2005	NHL	NHL	KNHIS	S. Korea	190	781283	1.24	0.96	1.61	NA	NA	NA	NA	NA	16034050	Effects of excess weight on cancer incidences depending on cancer sites and histologic findings among men: Korea National Health Insurance Corporation Study.	J Clin Oncol:2005:23(21):4742-54
Jackson	2019	Gallbladder	Gallbladder	HPFS	USA	11	50178	1.25	0.52	3	NA	NA	NA	NA	NA	31113819	Anthropometric Risk Factors for Cancers of the Biliary Tract in the Biliary Tract Cancers Pooling Project.	Cancer Res:2019:79(15):3973-3982
Wei	2018	Colorectal	Colorectal	Kailun Cohort	China	318	106786	1.26	0.98	1.62	NA	NA	NA	NA	NA	29996293	[Anthropometry and the risk of colorectal cancer in males: a prospective cohort study].	Zhonghua Yu Fang Yi Xue Za Zhi:2018:52(7):685-690
Guo	2014	Kidney	Kidney	Kailun Cohort	China	69	133273	1.28	0.91	1.8	NA	NA	NA	NA	NA	24831616	[Body mass index and cancer incidence:a prospective cohort study in northern China].	Zhonghua Liu Xing Bing Xue Za Zhi:2014:35(3):231-6
Graff	2022	Renal cell carcinoma	Kidney	HPFS	USA	291	48112	1.28	1.05	1.56	NA	NA	NA	NA	NA	35715363	Obesity in Relation to Renal Cell Carcinoma Incidence and Survival in Three Prospective Studies.	Eur Urol:2022:82(3):247-251
Hanyuda	2017	Colorectal	Colorectal	HPFS	USA	963	51529	1.33485	1.21961	1.47082	NA	NA	NA	NA	NA	31276608	Long-term status of predicted body fat percentage, body mass index and other anthropometric factors with risk of colorectal carcinoma: Two large prospective cohort studies in the US.	Int J Cancer:2020:146(9):2383-2393
Everatt	2019	Kidney	Kidney	KRIS, MIHDPS	Lithuania	79	6849	1.40255	1.05101	1.92541	NA	NA	NA	NA	NA	31951685	Body mass index and other risk factors for kidney cancer in men: a cohort study in Lithuania.	Cent Eur J Public Health:2019:27(4):272-278
Gaudet	2015	Head and neck (never-smokers)	Head and neck (never-smokers)	PHS	USA	NR	14785	1.43	0.91	2.27	NA	NA	NA	NA	NA	26050257	Anthropometry and head and neck cancer:a pooled analysis of cohort data.	Int J Epidemiol:2015:44(2):673-81
Shin	2022	Thyroid	Thyroid	SMHS	China	78	61425	1.45	1.02	2.08	NA	NA	NA	NA	NA	34915752	Body Mass Index and Thyroid Cancer Risk: A Pooled Analysis of Half a Million Men and Women in the Asia Cohort Consortium.	Thyroid:2022:32(3):306-314
Gaudet	2015	Head and neck (never-smokers)	Head and neck (never-smokers)	VITAL	USA	NR	29556	1.48	0.99	2.2	NA	NA	NA	NA	NA	26050257	Anthropometry and head and neck cancer:a pooled analysis of cohort data.	Int J Epidemiol:2015:44(2):673-81
Campbell	2016	Liver	Liver	HPFS	USA	88	51437	1.53	1.16	2.03	NA	NA	NA	NA	NA	27742674	Body Mass Index, Waist Circumference, Diabetes, and Risk of Liver Cancer for U.S. Adults.	Cancer Res:2016:76(20):6076-6083
Merry	2007	Gastric (cardia)	Gastric (cardia)	NLCS	Netherlands	163	4552	1.61	1.22	2.1	NA	NA	NA	NA	NA	17337464	Body mass index, height and risk of adenocarcinoma of the oesophagus and gastric cardia: a prospective cohort study.	Gut:2007:56(11):1503-11
Jackson	2019	Gallbladder	Gallbladder	ATBC	Finland	17	29101	1.62	0.64	4.12	NA	NA	NA	NA	NA	31113819	Anthropometric Risk Factors for Cancers of the Biliary Tract in the Biliary Tract Cancers Pooling Project.	Cancer Res:2019:79(15):3973-3982
Campbell	2016	Liver	Liver	PHS	USA	33	28961	1.63	0.96	2.77	NA	NA	NA	NA	NA	27742674	Body Mass Index, Waist Circumference, Diabetes, and Risk of Liver Cancer for U.S. Adults.	Cancer Res:2016:76(20):6076-6083
Merry	2007	Oesophageal (adeno)	Oesophageal (adeno)	NLCS	Netherlands	133	4552	1.93	1.47	2.59	NA	NA	NA	NA	NA	17337464	Body mass index, height and risk of adenocarcinoma of the oesophagus and gastric cardia: a prospective cohort study.	Gut:2007:56(11):1503-11
Oh	2005	Melanoma	Melanoma	KNHIS	S. Korea	51	781283	1.95	1.17	3.25	NA	NA	NA	NA	NA	16034050	Effects of excess weight on cancer incidences depending on cancer sites and histologic findings among men: Korea National Health Insurance Corporation Study.	J Clin Oncol:2005:23(21):4742-54
Shin	2022	Thyroid	Thyroid	SCS	China	16	18099	1.95	0.93	4.1	NA	NA	NA	NA	NA	34915752	Body Mass Index and Thyroid Cancer Risk: A Pooled Analysis of Half a Million Men and Women in the Asia Cohort Consortium.	Thyroid:2022:32(3):306-314
Gaudet	2015	Head and neck (never-smokers)	Head and neck (never-smokers)	SMHS	China	NR	18509	2.33	0.64	8.45	NA	NA	NA	NA	NA	26050257	Anthropometry and head and neck cancer:a pooled analysis of cohort data.	Int J Epidemiol:2015:44(2):673-81
vanDijk	2004	Renal cell carcinoma	Kidney	NLCS	Netherlands	NA	NA	NA	NA	NA	NA	NA	NA	NA	NA	15583368	Relation of height, body mass, energy intake, and physical activity to risk of renal cell carcinoma: results from the Netherlands Cohort Study.	Am J Epidemiol:2004:160(12):1159-67
Lindblad	2005	Gastric (non-cardia)	Gastric (non-cardia)	CPRD	UK	NA	NA	NA	NA	NA	NA	NA	NA	NA	NA	15947880	Body mass, tobacco and alcohol and risk of esophageal, gastric cardia, and gastric non-cardia adenocarcinoma among men and women in a nested case-control study.	Cancer Causes Control:2005:16(3):285-94
MacInnis	2005	Leukemia (myeloid)	Leukemia	MCCS	Australia	NA	NA	NA	NA	NA	NA	NA	NA	NA	NA	16077074	Body size and composition and the risk of lymphohematopoietic malignancies.	J Natl Cancer Inst:2005:97(15):1154-7
Maclnnis	2006	Gastric (cardia)	Gastric (cardia)	MCCS	Australia	NA	NA	NA	NA	NA	NA	NA	NA	NA	NA	16353151	Body size and composition and the risk of gastric and oesophageal adenocarcinoma.	Int J Cancer:2006:118(10):2628-31
Maclnnis	2006	Gastric (non-cardia)	Gastric (non-cardia)	MCCS	Australia	NA	NA	NA	NA	NA	NA	NA	NA	NA	NA	16353151	Body size and composition and the risk of gastric and oesophageal adenocarcinoma.	Int J Cancer:2006:118(10):2628-31
Lim	2007	NHL	NHL	NIH-AARP	USA	NA	NA	NA	NA	NA	NA	NA	NA	NA	NA	17596266	Alcohol, smoking, and body size in relation to incident Hodgkin's and non-Hodgkin's lymphoma risk.	Am J Epidemiol:2007:166(6):697-708
Sjodahl	2008	Gastric (non-cardia)	Gastric (non-cardia)	HUNT-I	Norway	NA	NA	NA	NA	NA	NA	NA	NA	NA	NA	18187390	Body mass and physical activity and risk of gastric cancer in a population-based cohort study in Norway.	Cancer Epidemiol Biomarkers Prev:2008:17(1):135-40
Abnet	2008	Gastric (cardia)	Gastric (cardia)	NIH-AARP	USA	NA	NA	NA	NA	NA	NA	NA	NA	NA	NA	18221867	A prospective study of BMI and risk of oesophageal and gastric adenocarcinoma.	Eur J Cancer:2008:44(3):465-71
Abnet	2008	Gastric (non-cardia)	Gastric (non-cardia)	NIH-AARP	USA	NA	NA	NA	NA	NA	NA	NA	NA	NA	NA	18221867	A prospective study of BMI and risk of oesophageal and gastric adenocarcinoma.	Eur J Cancer:2008:44(3):465-71
Corley	2008	Gastric (cardia)	Gastric (cardia)	KPNC	USA	NA	NA	NA	NA	NA	NA	NA	NA	NA	NA	18268119	Abdominal obesity and the risk of esophageal and gastric cardia carcinomas.	Cancer Epidemiol Biomarkers Prev:2008:17(2):352-8
Corley	2008	Oesophageal (adeno)	Oesophageal (adeno)	KPNC	USA	NA	NA	NA	NA	NA	NA	NA	NA	NA	NA	18268119	Abdominal obesity and the risk of esophageal and gastric cardia carcinomas.	Cancer Epidemiol Biomarkers Prev:2008:17(2):352-8
Berrington de Gonzalez	2008	Pancreas	Pancreas	KCPS	S. Korea	NA	NA	NA	NA	NA	NA	NA	NA	NA	NA	18268120	Pancreatic cancer and factors associated with the insulin resistance syndrome in the Korean cancer prevention study.	Cancer Epidemiol Biomarkers Prev:2008:17(2):359-64
Koebnick	2008	Bladder (never-smokers)	Bladder (never-smokers)	NIH-AARP	USA	NA	NA	NA	NA	NA	NA	NA	NA	NA	NA	18483344	Body mass index, physical activity, and bladder cancer in a large prospective study.	Cancer Epidemiol Biomarkers Prev:2008:17(5):1214-21
Pylypchuk	2009	DLBCL, FL	NHL	NLCS	Netherlands	NA	NA	NA	NA	NA	NA	NA	NA	NA	NA	19478235	Body mass index, height, and risk of lymphatic malignancies: a prospective cohort study.	Am J Epidemiol:2009:170(3):297-307
Pylypchuk	2009	Multiple myeloma	Multiple myeloma	NLCS	Netherlands	NA	NA	NA	NA	NA	NA	NA	NA	NA	NA	19478235	Body mass index, height, and risk of lymphatic malignancies: a prospective cohort study.	Am J Epidemiol:2009:170(3):297-307
Moore	2009	Glioma	Glioma	NIH-AARP	USA	NA	NA	NA	NA	NA	NA	NA	NA	NA	NA	19808953	Height, body mass index, and physical activity in relation to glioma risk.	Cancer Res:2009:69(21):8349-55
Koh	2010	Lung (never-smokers)	Lung (never-smokers)	SCHS	Singapore	NA	NA	NA	NA	NA	NA	NA	NA	NA	NA	20010947	Body mass index and smoking-related lung cancer risk in the Singapore Chinese Health Study.	Br J Cancer:2010:102(3):610-4
Arslan	2010	Pancreas	Pancreas	CLUE-II	USA	NA	NA	NA	NA	NA	NA	NA	NA	NA	NA	20458087	Anthropometric measures, body mass index, and pancreatic cancer: a pooled analysis from the Pancreatic Cancer Cohort Consortium (PanScan).	Arch Intern Med:2010:170(9):791-802
Kanda	2010	NHL	NHL	JPHC	Japan	NA	NA	NA	NA	NA	NA	NA	NA	NA	NA	20501768	Association of anthropometric characteristics with the risk of malignant lymphoma and plasma cell myeloma in a Japanese population: a population-based cohort study.	Cancer Epidemiol Biomarkers Prev:2010:19(6):1623-31
Michaud	2011	Glioma	Glioma	EPIC	Europe	NA	NA	NA	NA	NA	NA	NA	NA	NA	NA	21685234	Anthropometric measures, physical activity, and risk of glioma and meningioma in a large prospective cohort study.	Cancer Prev Res (Phila):2011:4(9):1385-92
Asgari	2012	Melanoma	Melanoma	VITAL	USA	NA	NA	NA	NA	NA	NA	NA	NA	NA	NA	22377763	Association of vitamin A and carotenoid intake with melanoma risk in a large prospective cohort.	J Invest Dermatol:2012:132(6):1573-82
Kabat	2013	CML	Leukemia	NIH-AARP	USA	NA	NA	NA	NA	NA	NA	NA	NA	NA	NA	23625904	Lifestyle and dietary factors in relation to risk of chronic myeloid leukemia in the NIH-AARP Diet and Health Study.	Cancer Epidemiol Biomarkers Prev:2013:22(5):848-54
Macleod	2013	Renal cell carcinoma	Kidney	VITAL	USA	NA	NA	NA	NA	NA	NA	NA	NA	NA	NA	23665301	Risk factors for renal cell carcinoma in the VITAL study.	J Urol:2013:190(5):1657-61
Wiedmann	2013	Glioma	Glioma	HUNT-I	Norway	NA	NA	NA	NA	NA	NA	NA	NA	NA	NA	23778522	Body mass index and the risk of meningioma, glioma and schwannoma in a large prospective cohort study (The HUNT Study).	Br J Cancer:2013:109(1):289-94
Lam	2013	Lung (never-smokers)	Lung (never-smokers)	NIH-AARP	USA	NA	NA	NA	NA	NA	NA	NA	NA	NA	NA	23940620	Anthropometric measures and physical activity and the risk of lung cancer in never-smokers: a prospective cohort study.	PLoS One:2013:8(8):e70672
Bhaskaran	2014	Bladder (never-smokers)	Bladder (never-smokers)	CPRD	UK	NA	NA	NA	NA	NA	NA	NA	NA	NA	NA	25129328	Body-mass index and risk of 22 specific cancers: a population-based cohort study of 5Â·24 million UK adults.	Lancet:2014:384(9945):755-65
Bhaskaran	2014	Colorectal	Colorectal	CPRD	UK	NA	NA	NA	NA	NA	NA	NA	NA	NA	NA	25129328	Body-mass index and risk of 22 specific cancers: a population-based cohort study of 5Â·24 million UK adults.	Lancet:2014:384(9945):755-65
Bhaskaran	2014	Gallbladder	Gallbladder	CPRD	UK	NA	NA	NA	NA	NA	NA	NA	NA	NA	NA	25129328	Body-mass index and risk of 22 specific cancers: a population-based cohort study of 5Â·24 million UK adults.	Lancet:2014:384(9945):755-65
Bhaskaran	2014	Head and neck (never-smokers)	Head and neck (never-smokers)	CPRD	UK	NA	NA	NA	NA	NA	NA	NA	NA	NA	NA	25129328	Body-mass index and risk of 22 specific cancers: a population-based cohort study of 5Â·24 million UK adults.	Lancet:2014:384(9945):755-65
Bhaskaran	2014	Kidney	Kidney	CPRD	UK	NA	NA	NA	NA	NA	NA	NA	NA	NA	NA	25129328	Body-mass index and risk of 22 specific cancers: a population-based cohort study of 5Â·24 million UK adults.	Lancet:2014:384(9945):755-65
Bhaskaran	2014	Leukemia	Leukemia	CPRD	UK	NA	NA	NA	NA	NA	NA	NA	NA	NA	NA	25129328	Body-mass index and risk of 22 specific cancers: a population-based cohort study of 5Â·24 million UK adults.	Lancet:2014:384(9945):755-65
Bhaskaran	2014	Liver	Liver	CPRD	UK	NA	NA	NA	NA	NA	NA	NA	NA	NA	NA	25129328	Body-mass index and risk of 22 specific cancers: a population-based cohort study of 5Â·24 million UK adults.	Lancet:2014:384(9945):755-65
Bhaskaran	2014	Lung (never-smokers)	Lung (never-smokers)	CPRD	UK	NA	NA	NA	NA	NA	NA	NA	NA	NA	NA	25129328	Body-mass index and risk of 22 specific cancers: a population-based cohort study of 5Â·24 million UK adults.	Lancet:2014:384(9945):755-65
Bhaskaran	2014	Melanoma	Melanoma	CPRD	UK	NA	NA	NA	NA	NA	NA	NA	NA	NA	NA	25129328	Body-mass index and risk of 22 specific cancers: a population-based cohort study of 5Â·24 million UK adults.	Lancet:2014:384(9945):755-65
Bhaskaran	2014	Multiple myeloma	Multiple myeloma	CPRD	UK	NA	NA	NA	NA	NA	NA	NA	NA	NA	NA	25129328	Body-mass index and risk of 22 specific cancers: a population-based cohort study of 5Â·24 million UK adults.	Lancet:2014:384(9945):755-65
Bhaskaran	2014	NHL	NHL	CPRD	UK	NA	NA	NA	NA	NA	NA	NA	NA	NA	NA	25129328	Body-mass index and risk of 22 specific cancers: a population-based cohort study of 5Â·24 million UK adults.	Lancet:2014:384(9945):755-65
Bhaskaran	2014	Pancreas	Pancreas	CPRD	UK	NA	NA	NA	NA	NA	NA	NA	NA	NA	NA	25129328	Body-mass index and risk of 22 specific cancers: a population-based cohort study of 5Â·24 million UK adults.	Lancet:2014:384(9945):755-65
Bhaskaran	2014	Thyroid	Thyroid	CPRD	UK	NA	NA	NA	NA	NA	NA	NA	NA	NA	NA	25129328	Body-mass index and risk of 22 specific cancers: a population-based cohort study of 5Â·24 million UK adults.	Lancet:2014:384(9945):755-65
Loftfield	2015	Melanoma	Melanoma	NIH-AARP	USA	NA	NA	NA	NA	NA	NA	NA	NA	NA	NA	25604135	Coffee drinking and cutaneous melanoma risk in the NIH-AARP diet and health study.	J Natl Cancer Inst:2015:107(2)
Gaudet	2015	Head and neck (never-smokers)	Head and neck (never-smokers)	AgHealth	USA	NA	NA	NA	NA	NA	NA	NA	NA	NA	NA	26050257	Anthropometry and head and neck cancer:a pooled analysis of cohort data.	Int J Epidemiol:2015:44(2):673-81
Gaudet	2015	Head and neck (never-smokers)	Head and neck (never-smokers)	CPS-II	USA	NA	NA	NA	NA	NA	NA	NA	NA	NA	NA	26050257	Anthropometry and head and neck cancer:a pooled analysis of cohort data.	Int J Epidemiol:2015:44(2):673-81
Gaudet	2015	Head and neck (never-smokers)	Head and neck (never-smokers)	MCCS	Australia	NA	NA	NA	NA	NA	NA	NA	NA	NA	NA	26050257	Anthropometry and head and neck cancer:a pooled analysis of cohort data.	Int J Epidemiol:2015:44(2):673-81
Gaudet	2015	Head and neck (never-smokers)	Head and neck (never-smokers)	NIH-AARP	USA	NA	NA	NA	NA	NA	NA	NA	NA	NA	NA	26050257	Anthropometry and head and neck cancer:a pooled analysis of cohort data.	Int J Epidemiol:2015:44(2):673-81
Gaudet	2015	Head and neck (never-smokers)	Head and neck (never-smokers)	PLCO	USA	NA	NA	NA	NA	NA	NA	NA	NA	NA	NA	26050257	Anthropometry and head and neck cancer:a pooled analysis of cohort data.	Int J Epidemiol:2015:44(2):673-81
Gaudet	2015	Head and neck (never-smokers)	Head and neck (never-smokers)	USRT	USA	NA	NA	NA	NA	NA	NA	NA	NA	NA	NA	26050257	Anthropometry and head and neck cancer:a pooled analysis of cohort data.	Int J Epidemiol:2015:44(2):673-81
Maasland	2015	Head and neck (never-smokers)	Head and neck (never-smokers)	NLCS	Netherlands	NA	NA	NA	NA	NA	NA	NA	NA	NA	NA	26634678	Body mass index and risk of subtypes of head-neck cancer: the Netherlands Cohort Study.	Sci Rep:2015:5(17744
Campbell	2016	Liver	Liver	AgHealth	USA	NA	NA	NA	NA	NA	NA	NA	NA	NA	NA	27742674	Body Mass Index, Waist Circumference, Diabetes, and Risk of Liver Cancer for U.S. Adults.	Cancer Res:2016:76(20):6076-6083
Campbell	2016	Liver	Liver	CPS-II	USA	NA	NA	NA	NA	NA	NA	NA	NA	NA	NA	27742674	Body Mass Index, Waist Circumference, Diabetes, and Risk of Liver Cancer for U.S. Adults.	Cancer Res:2016:76(20):6076-6083
Campbell	2016	Liver	Liver	NIH-AARP	USA	NA	NA	NA	NA	NA	NA	NA	NA	NA	NA	27742674	Body Mass Index, Waist Circumference, Diabetes, and Risk of Liver Cancer for U.S. Adults.	Cancer Res:2016:76(20):6076-6083
Campbell	2016	Liver	Liver	USRT	USA	NA	NA	NA	NA	NA	NA	NA	NA	NA	NA	27742674	Body Mass Index, Waist Circumference, Diabetes, and Risk of Liver Cancer for U.S. Adults.	Cancer Res:2016:76(20):6076-6083
Freisling	2017	Colorectal	Colorectal	ESTHER	Germany	NA	NA	NA	NA	NA	NA	NA	NA	NA	NA	28441380	Comparison of general obesity and measures of body fat distribution in older adults in relation to cancer risk: meta-analysis of individual participant data of seven prospective cohorts in Europe.	Br J Cancer:2017:116(11):1486-1497
Freisling	2017	Colorectal	Colorectal	PRIME Belfast	UK	NA	NA	NA	NA	NA	NA	NA	NA	NA	NA	28441380	Comparison of general obesity and measures of body fat distribution in older adults in relation to cancer risk: meta-analysis of individual participant data of seven prospective cohorts in Europe.	Br J Cancer:2017:116(11):1486-1497
Nderitu	2017	Liver	Liver	AMORIS	Sweden	NA	NA	NA	NA	NA	NA	NA	NA	NA	NA	28577304	The association between individual metabolic syndrome components, primary liver cancer and cirrhosis: A study in the Swedish AMORIS cohort.	Int J Cancer:2017:141(6):1148-1160
Pang	2017	Pancreas	Pancreas	CKB	China	NA	NA	NA	NA	NA	NA	NA	NA	NA	NA	28900029	Young adulthood and adulthood adiposity in relation to incidence of pancreatic cancer: a prospective study of 0.5 million Chinese adults and a meta-analysis.	J Epidemiol Community Health:2017:71(11):1059-1067
Patel	2017	Lung (never-smokers)	Lung (never-smokers)	CPS-II	USA	NA	NA	NA	NA	NA	NA	NA	NA	NA	NA	28940119	The relationship between physical activity, obesity, and lung cancer risk by smoking status in a large prospective cohort of US adults.	Cancer Causes Control:2017:28(12):1357-1368
Choi	2018	Bladder (never-smokers)	Bladder (never-smokers)	KNHIS	S. Korea	NA	NA	NA	NA	NA	NA	NA	NA	NA	NA	29343838	Estimating the impact of body mass index on bladder cancer risk: Stratification by smoking status.	Sci Rep:2018:8(1):947
Nunez	2018	Colorectal	Colorectal	45 and Up	Australia	NA	NA	NA	NA	NA	NA	NA	NA	NA	NA	29510753	Physical activity, obesity and sedentary behaviour and the risks of colon and rectal cancers in the 45 and up study.	BMC Public Health:2018:18(1):325
Teras	2019	Leukemia (myeloid)	Leukemia	CPS-II	USA	NA	NA	NA	NA	NA	NA	NA	NA	NA	NA	30977126	Anthropometric factors and risk of myeloid leukaemias and myelodysplastic syndromes: a prospective study and meta-analysis.	Br J Haematol:2019:186(2):243-254
Jackson	2019	Gallbladder	Gallbladder	AgHealth	USA	NA	NA	NA	NA	NA	NA	NA	NA	NA	NA	31113819	Anthropometric Risk Factors for Cancers of the Biliary Tract in the Biliary Tract Cancers Pooling Project.	Cancer Res:2019:79(15):3973-3982
Jackson	2019	Gallbladder	Gallbladder	AHS-II	USA	NA	NA	NA	NA	NA	NA	NA	NA	NA	NA	31113819	Anthropometric Risk Factors for Cancers of the Biliary Tract in the Biliary Tract Cancers Pooling Project.	Cancer Res:2019:79(15):3973-3982
Jackson	2019	Gallbladder	Gallbladder	CPS-II	USA	NA	NA	NA	NA	NA	NA	NA	NA	NA	NA	31113819	Anthropometric Risk Factors for Cancers of the Biliary Tract in the Biliary Tract Cancers Pooling Project.	Cancer Res:2019:79(15):3973-3982
Jackson	2019	Gallbladder	Gallbladder	MCCS	Australia	NA	NA	NA	NA	NA	NA	NA	NA	NA	NA	31113819	Anthropometric Risk Factors for Cancers of the Biliary Tract in the Biliary Tract Cancers Pooling Project.	Cancer Res:2019:79(15):3973-3982
Jackson	2019	Gallbladder	Gallbladder	MEC	USA	NA	NA	NA	NA	NA	NA	NA	NA	NA	NA	31113819	Anthropometric Risk Factors for Cancers of the Biliary Tract in the Biliary Tract Cancers Pooling Project.	Cancer Res:2019:79(15):3973-3982
Jackson	2019	Gallbladder	Gallbladder	NIH-AARP	USA	NA	NA	NA	NA	NA	NA	NA	NA	NA	NA	31113819	Anthropometric Risk Factors for Cancers of the Biliary Tract in the Biliary Tract Cancers Pooling Project.	Cancer Res:2019:79(15):3973-3982
Jackson	2019	Gallbladder	Gallbladder	PLCO	USA	NA	NA	NA	NA	NA	NA	NA	NA	NA	NA	31113819	Anthropometric Risk Factors for Cancers of the Biliary Tract in the Biliary Tract Cancers Pooling Project.	Cancer Res:2019:79(15):3973-3982
Jackson	2019	Gallbladder	Gallbladder	RERF	Japan	NA	NA	NA	NA	NA	NA	NA	NA	NA	NA	31113819	Anthropometric Risk Factors for Cancers of the Biliary Tract in the Biliary Tract Cancers Pooling Project.	Cancer Res:2019:79(15):3973-3982
Jackson	2019	Gallbladder	Gallbladder	REVEAL	Taiwan	NA	NA	NA	NA	NA	NA	NA	NA	NA	NA	31113819	Anthropometric Risk Factors for Cancers of the Biliary Tract in the Biliary Tract Cancers Pooling Project.	Cancer Res:2019:79(15):3973-3982
Jackson	2019	Gallbladder	Gallbladder	SCHS	Singapore	NA	NA	NA	NA	NA	NA	NA	NA	NA	NA	31113819	Anthropometric Risk Factors for Cancers of the Biliary Tract in the Biliary Tract Cancers Pooling Project.	Cancer Res:2019:79(15):3973-3982
Jackson	2019	Gallbladder	Gallbladder	VITAL	USA	NA	NA	NA	NA	NA	NA	NA	NA	NA	NA	31113819	Anthropometric Risk Factors for Cancers of the Biliary Tract in the Biliary Tract Cancers Pooling Project.	Cancer Res:2019:79(15):3973-3982
Wang	2020	Leukemia	Leukemia	CKB	China	NA	NA	NA	NA	NA	NA	NA	NA	NA	NA	31115907	Cancer incidence in relation to body fatness among 0.5 million men and women: Findings from the China Kadoorie Biobank.	Int J Cancer:2020:146(4):987-998
Abdel-Rahman	2019	Lung (never-smokers)	Lung (never-smokers)	PLCO	USA	NA	NA	NA	NA	NA	NA	NA	NA	NA	NA	31414914	Pre-diagnostic body mass index trajectory in relationship to lung cancer incidence and mortality; findings from the PLCO trial.	Expert Rev Respir Med:2019:13(10):1029-1035
Abdel-Rahman	2019	Thyroid	Thyroid	PLCO	USA	NA	NA	NA	NA	NA	NA	NA	NA	NA	NA	31646903	Prediagnostic BMI and thyroid cancer incidence in the PLCO trial.	Future Oncol:2019:15(30):3451-3456
Kim	2021	Colorectal	Colorectal	KNHIS	S. Korea	NA	NA	NA	NA	NA	NA	NA	NA	NA	NA	32542773	Waist circumference, body mass index, and colorectal cancer risk according to diabetes status: A Korean nationwide population-based cohort study.	J Gastroenterol Hepatol:2021:36(2):397-405
Ogawa	2020	Glioma	Glioma	JPHC	Japan	NA	NA	NA	NA	NA	NA	NA	NA	NA	NA	32822852	Body mass index and height in relation to brain tumor risk in a Japanese population.	Ann Epidemiol:2020:51(1-6
Ogawa	2020	Meningioma	Meningioma	JPHC	Japan	NA	NA	NA	NA	NA	NA	NA	NA	NA	NA	32822852	Body mass index and height in relation to brain tumor risk in a Japanese population.	Ann Epidemiol:2020:51(1-6
Parra-Soto	2021	Gastric (cardia)	Gastric (cardia)	UK Biobank	UK	NA	NA	NA	NA	NA	NA	NA	NA	NA	NA	33423670	Associations of six adiposity-related markers with incidence and mortality from 24 cancers-findings from the UK Biobank prospective cohort study.	BMC Med:2021:19(1):7
Parra-Soto	2021	Leukemia	Leukemia	UK Biobank	UK	NA	NA	NA	NA	NA	NA	NA	NA	NA	NA	33423670	Associations of six adiposity-related markers with incidence and mortality from 24 cancers-findings from the UK Biobank prospective cohort study.	BMC Med:2021:19(1):7
Parra-Soto	2021	Multiple myeloma	Multiple myeloma	UK Biobank	UK	NA	NA	NA	NA	NA	NA	NA	NA	NA	NA	33423670	Associations of six adiposity-related markers with incidence and mortality from 24 cancers-findings from the UK Biobank prospective cohort study.	BMC Med:2021:19(1):7
Parra-Soto	2021	NHL	NHL	UK Biobank	UK	NA	NA	NA	NA	NA	NA	NA	NA	NA	NA	33423670	Associations of six adiposity-related markers with incidence and mortality from 24 cancers-findings from the UK Biobank prospective cohort study.	BMC Med:2021:19(1):7
Recalde	2021	Bladder (never-smokers)	Bladder (never-smokers)	SIDIAP	Spain	NA	NA	NA	NA	NA	NA	NA	NA	NA	NA	33441148	Body mass index and waist circumference in relation to the risk of 26 types of cancer: a prospective cohort study of 3.5 million adults in Spain.	BMC Med:2021:19(1):10
Recalde	2021	Head and neck (never-smokers)	Head and neck (never-smokers)	SIDIAP	Spain	NA	NA	NA	NA	NA	NA	NA	NA	NA	NA	33441148	Body mass index and waist circumference in relation to the risk of 26 types of cancer: a prospective cohort study of 3.5 million adults in Spain.	BMC Med:2021:19(1):10
Recalde	2021	Lung (never-smokers)	Lung (never-smokers)	SIDIAP	Spain	NA	NA	NA	NA	NA	NA	NA	NA	NA	NA	33441148	Body mass index and waist circumference in relation to the risk of 26 types of cancer: a prospective cohort study of 3.5 million adults in Spain.	BMC Med:2021:19(1):10
Liu	2021	Gastric (non-cardia)	Gastric (non-cardia)	UK Biobank	UK	NA	NA	NA	NA	NA	NA	NA	NA	NA	NA	33624430	Body composition and risk of gastric cancer: A population-based prospective cohort study.	Cancer Med:2021:10(6):2164-2174
Gepner	2021	Colon	Colorectal	IIHD	Israel	NA	NA	NA	NA	NA	NA	NA	NA	NA	NA	34639717	Excess Body Weight and Long-Term Incidence of Lung and Colon Cancer in Men; Follow-Up Study of 43 Years.	Int J Environ Res Public Health:2021:18(19)
Luu	2022	Pancreas	Pancreas	SCHS	Singapore	NA	NA	NA	NA	NA	NA	NA	NA	NA	NA	34642175	Composite Score of Healthy Lifestyle Factors and the Risk of Pancreatic Cancer in a Prospective Cohort Study.	Cancer Prev Res (Phila):2022:15(1):29-36
Murtha	2022	Colorectal	Colorectal	UWHC	USA	NA	NA	NA	NA	NA	NA	NA	NA	NA	NA	35817851	Obesity and "obesity-related" cancers: are there body mass index cut-points?	Int J Obes (Lond):2022:46(10):1770-1777
Murtha	2022	Kidney	Kidney	UWHC	USA	NA	NA	NA	NA	NA	NA	NA	NA	NA	NA	35817851	Obesity and "obesity-related" cancers: are there body mass index cut-points?	Int J Obes (Lond):2022:46(10):1770-1777
Murtha	2022	Liver	Liver	UWHC	USA	NA	NA	NA	NA	NA	NA	NA	NA	NA	NA	35817851	Obesity and "obesity-related" cancers: are there body mass index cut-points?	Int J Obes (Lond):2022:46(10):1770-1777
Murtha	2022	Meningioma	Meningioma	UWHC	USA	NA	NA	NA	NA	NA	NA	NA	NA	NA	NA	35817851	Obesity and "obesity-related" cancers: are there body mass index cut-points?	Int J Obes (Lond):2022:46(10):1770-1777
Murtha	2022	Pancreas	Pancreas	UWHC	USA	NA	NA	NA	NA	NA	NA	NA	NA	NA	NA	35817851	Obesity and "obesity-related" cancers: are there body mass index cut-points?	Int J Obes (Lond):2022:46(10):1770-1777
Murtha	2022	Thyroid	Thyroid	UWHC	USA	NA	NA	NA	NA	NA	NA	NA	NA	NA	NA	35817851	Obesity and "obesity-related" cancers: are there body mass index cut-points?	Int J Obes (Lond):2022:46(10):1770-1777
Yang	2022	Liver	Liver	PLCO	USA	NA	NA	NA	NA	NA	NA	NA	NA	NA	NA	35960613	Body mass index trajectories, weight gain and risks of liver and biliary tract cancers.	JNCI Cancer Spectr:2022:6(4)
Kim	2022	Head and neck (never-smokers)	Head and neck (never-smokers)	KNHIS	S. Korea	NA	NA	NA	NA	NA	NA	NA	NA	NA	NA	36010881	Associations of Body Mass Index and Waist Circumference with the Risk of Head and Neck Cancer: A National Population-Based Study.	Cancers (Basel):2022:14(16)
Shao	2022	Lung (never-smokers)	Lung (never-smokers)	UK Biobank	UK	NA	NA	NA	NA	NA	NA	NA	NA	NA	NA	36014876	Metabolic Obesity Phenotypes and Risk of Lung Cancer: A Prospective Cohort Study of 450,482 UK Biobank Participants.	Nutrients:2022:14(16)
Sedlmeier	2023	Colorectal	Colorectal	EPIC	Europe	NA	NA	NA	NA	NA	NA	NA	NA	NA	NA	36460776	Body shape phenotypes of multiple anthropometric traits and cancer risk: a multi-national cohort study.	Br J Cancer:2023:128(4):594-605
Sedlmeier	2023	Gallbladder	Gallbladder	EPIC	Europe	NA	NA	NA	NA	NA	NA	NA	NA	NA	NA	36460776	Body shape phenotypes of multiple anthropometric traits and cancer risk: a multi-national cohort study.	Br J Cancer:2023:128(4):594-605
Sedlmeier	2023	Gastric (non-cardia)	Gastric (non-cardia)	EPIC	Europe	NA	NA	NA	NA	NA	NA	NA	NA	NA	NA	36460776	Body shape phenotypes of multiple anthropometric traits and cancer risk: a multi-national cohort study.	Br J Cancer:2023:128(4):594-605
Sedlmeier	2023	Kidney	Kidney	EPIC	Europe	NA	NA	NA	NA	NA	NA	NA	NA	NA	NA	36460776	Body shape phenotypes of multiple anthropometric traits and cancer risk: a multi-national cohort study.	Br J Cancer:2023:128(4):594-605
Sedlmeier	2023	Liver	Liver	EPIC	Europe	NA	NA	NA	NA	NA	NA	NA	NA	NA	NA	36460776	Body shape phenotypes of multiple anthropometric traits and cancer risk: a multi-national cohort study.	Br J Cancer:2023:128(4):594-605
Sedlmeier	2023	Lung (never-smokers)	Lung (never-smokers)	EPIC	Europe	NA	NA	NA	NA	NA	NA	NA	NA	NA	NA	36460776	Body shape phenotypes of multiple anthropometric traits and cancer risk: a multi-national cohort study.	Br J Cancer:2023:128(4):594-605
Sedlmeier	2023	Melanoma	Melanoma	EPIC	Europe	NA	NA	NA	NA	NA	NA	NA	NA	NA	NA	36460776	Body shape phenotypes of multiple anthropometric traits and cancer risk: a multi-national cohort study.	Br J Cancer:2023:128(4):594-605
Sedlmeier	2023	Oesophageal (SQ, never-smokers)	Oesophageal (SQ, never-smokers)	EPIC	Europe	NA	NA	NA	NA	NA	NA	NA	NA	NA	NA	36460776	Body shape phenotypes of multiple anthropometric traits and cancer risk: a multi-national cohort study.	Br J Cancer:2023:128(4):594-605
Sedlmeier	2023	Pancreas	Pancreas	EPIC	Europe	NA	NA	NA	NA	NA	NA	NA	NA	NA	NA	36460776	Body shape phenotypes of multiple anthropometric traits and cancer risk: a multi-national cohort study.	Br J Cancer:2023:128(4):594-605
Koyanagi	2023	Oesophageal (SQ, never-smokers)	Oesophageal (SQ, never-smokers)	Japan cohorts (10)	Japan	NA	NA	NA	NA	NA	NA	NA	NA	NA	NA	37013939	Body mass index and esophageal and gastric cancer: A pooled analysis of 10 population-based cohort studies in Japan.	Cancer Sci:2023:114(7):2961-2972
Loomans-Kropp	2023	Colorectal	Colorectal	PLCO	USA	NA	NA	NA	NA	NA	NA	NA	NA	NA	NA	37163267	Analysis of Body Mass Index in Early and Middle Adulthood and Estimated Risk of Gastrointestinal Cancer.	JAMA Netw Open:2023:6(5):e2310002
Chantaprasopsuk	2023	Bladder (never-smokers)	Bladder (never-smokers)	CPS-II	USA	NA	NA	NA	NA	NA	NA	NA	NA	NA	NA	37202564	Physical activity, obesity, and bladder cancer incidence.	Cancer Causes Control:2023:34(8):715-724
Recalde	2023	Colorectal	Colorectal	SIDIAP	Spain	NA	NA	NA	NA	NA	NA	NA	NA	NA	NA	37391446	Longitudinal body mass index and cancer risk: a cohort study of 2.6 million Catalan adults.	Nat Commun:2023:14(1):3816
Recalde	2023	Kidney	Kidney	SIDIAP	Spain	NA	NA	NA	NA	NA	NA	NA	NA	NA	NA	37391446	Longitudinal body mass index and cancer risk: a cohort study of 2.6 million Catalan adults.	Nat Commun:2023:14(1):3816
Recalde	2023	Leukemia	Leukemia	SIDIAP	Spain	NA	NA	NA	NA	NA	NA	NA	NA	NA	NA	37391446	Longitudinal body mass index and cancer risk: a cohort study of 2.6 million Catalan adults.	Nat Commun:2023:14(1):3816
Recalde	2023	Liver	Liver	SIDIAP	Spain	NA	NA	NA	NA	NA	NA	NA	NA	NA	NA	37391446	Longitudinal body mass index and cancer risk: a cohort study of 2.6 million Catalan adults.	Nat Commun:2023:14(1):3816
Recalde	2023	Melanoma	Melanoma	SIDIAP	Spain	NA	NA	NA	NA	NA	NA	NA	NA	NA	NA	37391446	Longitudinal body mass index and cancer risk: a cohort study of 2.6 million Catalan adults.	Nat Commun:2023:14(1):3816
Recalde	2023	Multiple myeloma	Multiple myeloma	SIDIAP	Spain	NA	NA	NA	NA	NA	NA	NA	NA	NA	NA	37391446	Longitudinal body mass index and cancer risk: a cohort study of 2.6 million Catalan adults.	Nat Commun:2023:14(1):3816
Recalde	2023	NHL	NHL	SIDIAP	Spain	NA	NA	NA	NA	NA	NA	NA	NA	NA	NA	37391446	Longitudinal body mass index and cancer risk: a cohort study of 2.6 million Catalan adults.	Nat Commun:2023:14(1):3816
Recalde	2023	Pancreas	Pancreas	SIDIAP	Spain	NA	NA	NA	NA	NA	NA	NA	NA	NA	NA	37391446	Longitudinal body mass index and cancer risk: a cohort study of 2.6 million Catalan adults.	Nat Commun:2023:14(1):3816
Deng	2023	Renal cell carcinoma	Kidney	PLCO	USA	NA	NA	NA	NA	NA	NA	NA	NA	NA	NA	37624040	Lifetime Body Weight Trajectories and Risk of Renal Cell Cancer: A Large U.S. Prospective Cohort Study.	Cancer Epidemiol Biomarkers Prev:2023:32(11):1651-1659
Hou	2024	Thyroid	Thyroid	SSDMS	China	NA	NA	NA	NA	NA	NA	NA	NA	NA	NA	38978180	The interaction effect between BMI, diabetes and age at diabetes onset on the risk of thyroid cancer: A population-based cohort study in Shanghai, China.	Diabetes Obes Metab:2024:26(9):3988-3997
Suzuki	2025	Head and neck (never-smokers)	Head and neck (never-smokers)	JPHC	Japan	NA	NA	NA	NA	NA	NA	NA	NA	NA	NA	39183034	Body Mass Index, Height, and Head and Neck Cancer Risk: The Japan Public Health Center-based Prospective Study.	J Epidemiol:2025:35(4):170-177
Sun	2024	Bladder (never-smokers)	Bladder (never-smokers)	ODDS	Sweden	NA	NA	NA	NA	NA	NA	NA	NA	NA	NA	39253735	Body mass index and risk of over 100 cancer forms and subtypes in 4.1 million individuals in Sweden: the Obesity and Disease Development Sweden (ODDS) pooled cohort study.	Lancet Reg Health Eur:2024:45(101034
Sun	2024	Head and neck (never-smokers)	Head and neck (never-smokers)	ODDS	Sweden	NA	NA	NA	NA	NA	NA	NA	NA	NA	NA	39253735	Body mass index and risk of over 100 cancer forms and subtypes in 4.1 million individuals in Sweden: the Obesity and Disease Development Sweden (ODDS) pooled cohort study.	Lancet Reg Health Eur:2024:45(101034
Sun	2024	Lung (never-smokers)	Lung (never-smokers)	ODDS	Sweden	NA	NA	NA	NA	NA	NA	NA	NA	NA	NA	39253735	Body mass index and risk of over 100 cancer forms and subtypes in 4.1 million individuals in Sweden: the Obesity and Disease Development Sweden (ODDS) pooled cohort study.	Lancet Reg Health Eur:2024:45(101034
Sun	2024	Oesophageal (SQ, never-smokers)	Oesophageal (SQ, never-smokers)	ODDS	Sweden	NA	NA	NA	NA	NA	NA	NA	NA	NA	NA	39253735	Body mass index and risk of over 100 cancer forms and subtypes in 4.1 million individuals in Sweden: the Obesity and Disease Development Sweden (ODDS) pooled cohort study.	Lancet Reg Health Eur:2024:45(101034
Chan	2025	Gastric (cardia)	Gastric (cardia)	CKB	China	NA	NA	NA	NA	NA	NA	NA	NA	NA	NA	39737804	Adiposity and risks of gastrointestinal cancers: A 10-year prospective study of 0.5â€‰million Chinese adults.	Int J Cancer:2025:156(11):2094-2106
Gaudet	2015	Head and neck (never-smokers)	Head and neck (never-smokers)	NYUWHS	USA	NA	NA	NA	NA	NA	NR	5681	0.69	0.17	2.82	26050257	Anthropometry and head and neck cancer:a pooled analysis of cohort data.	Int J Epidemiol:2015:44(2):673-81
Gaudet	2015	Head and neck (never-smokers)	Head and neck (never-smokers)	SISTER	USA	NA	NA	NA	NA	NA	NR	25820	0.75	0.33	1.7	26050257	Anthropometry and head and neck cancer:a pooled analysis of cohort data.	Int J Epidemiol:2015:44(2):673-81
Gaudet	2015	Head and neck (never-smokers)	Head and neck (never-smokers)	BCDDP	USA	NA	NA	NA	NA	NA	NR	21277	0.84	0.35	1.97	26050257	Anthropometry and head and neck cancer:a pooled analysis of cohort data.	Int J Epidemiol:2015:44(2):673-81
Gaudet	2015	Head and neck (never-smokers)	Head and neck (never-smokers)	SWHS	China	NA	NA	NA	NA	NA	NR	72375	0.84	0.49	1.41	26050257	Anthropometry and head and neck cancer:a pooled analysis of cohort data.	Int J Epidemiol:2015:44(2):673-81
Si	2020	Gastric (non-cardia)	Gastric (non-cardia)	SMCHBDP	China	NR	57666	1.32	0.83	2.1	NR	42614	0.85	0.42	1.72	32342643	Body surface area, height, and body fat percentage as more sensitive risk factors of cancer and cardiovascular disease.	Cancer Med:2020:9(12):4433-4446
Gaudet	2015	Head and neck (never-smokers)	Head and neck (never-smokers)	IWHS	USA	NA	NA	NA	NA	NA	NR	24379	0.91	0.66	1.28	26050257	Anthropometry and head and neck cancer:a pooled analysis of cohort data.	Int J Epidemiol:2015:44(2):673-81
Si	2020	Colorectal	Colorectal	SMCHBDP	China	NR	57666	1.12	0.7	1.8	NR	42614	1.01	0.5	2.03	32342643	Body surface area, height, and body fat percentage as more sensitive risk factors of cancer and cardiovascular disease.	Cancer Med:2020:9(12):4433-4446
HashemiMadani	2021	Pancreas	Pancreas	GCS	Iran	NR	NR	1.14796	0.80633	1.6322	NR	NR	1.02959	0.774663	1.36825	33783379	Obesity and incident gastrointestinal cancers: overall body size or central obesity measures, which factor matters?	Eur J Cancer Prev:2021:30(3):267-274
Si	2020	Liver	Liver	SMCHBDP	China	NR	57666	0.88	0.53	1.45	NR	42614	1.09	0.4	2.96	32342643	Body surface area, height, and body fat percentage as more sensitive risk factors of cancer and cardiovascular disease.	Cancer Med:2020:9(12):4433-4446
HashemiMadani	2021	Gastric (non-cardia)	Gastric (non-cardia)	GCS	Iran	NR	NR	1.0338	0.810845	1.31918	NR	NR	1.11523	0.829324	1.49959	33783379	Obesity and incident gastrointestinal cancers: overall body size or central obesity measures, which factor matters?	Eur J Cancer Prev:2021:30(3):267-274
Pothiawala	2012	Melanoma	Melanoma	NHS, HPFS	USA	NR	40381	0.95	0.81	1.12	NR	102748	1.12	1	1.25	22450736	Obesity and the incidence of skin cancer in US Caucasians.	Cancer Causes Control:2012:23(5):717-26
Gaudet	2015	Head and neck (never-smokers)	Head and neck (never-smokers)	WHS	USA	NA	NA	NA	NA	NA	NR	19769	1.12	0.66	1.89	26050257	Anthropometry and head and neck cancer:a pooled analysis of cohort data.	Int J Epidemiol:2015:44(2):673-81
HashemiMadani	2021	Colorectal	Colorectal	GCS	Iran	NR	NR	1.04666	0.788306	1.38955	NR	NR	1.12807	0.886503	1.43584	33783379	Obesity and incident gastrointestinal cancers: overall body size or central obesity measures, which factor matters?	Eur J Cancer Prev:2021:30(3):267-274
HashemiMadani	2021	Gastric (cardia)	Gastric (cardia)	GCS	Iran	NR	NR	1.21462	0.994188	1.48374	NR	NR	1.18847	0.935013	1.51124	33783379	Obesity and incident gastrointestinal cancers: overall body size or central obesity measures, which factor matters?	Eur J Cancer Prev:2021:30(3):267-274
Jiao	2010	Pancreas	Pancreas	USRT	Finland	NR	17635.7	0.76	0.47	1.21	NR	61095.3	1.2	0.96	1.49	20383573	Body mass index, effect modifiers, and risk of pancreatic cancer: a pooled study of seven prospective cohorts.	Cancer Causes Control:2010:21(8):1305-14
Jiao	2010	Pancreas	Pancreas	AgHealth	USA	NR	38195.2	0.98	0.71	1.35	NR	29049.8	1.25	0.89	1.75	20383573	Body mass index, effect modifiers, and risk of pancreatic cancer: a pooled study of seven prospective cohorts.	Cancer Causes Control:2010:21(8):1305-14
Gaudet	2015	Head and neck (never-smokers)	Head and neck (never-smokers)	CTS	USA	NA	NA	NA	NA	NA	NR	69135	1.39	1.05	1.83	26050257	Anthropometry and head and neck cancer:a pooled analysis of cohort data.	Int J Epidemiol:2015:44(2):673-81
Si	2020	Thyroid	Thyroid	SMCHBDP	China	NR	57666	1.37	0.81	2.34	NR	42614	1.4	0.97	2.02	32342643	Body surface area, height, and body fat percentage as more sensitive risk factors of cancer and cardiovascular disease.	Cancer Med:2020:9(12):4433-4446

## Sheet: BMI_waist_comparison
Extracted adiposity-cancer study													Additional information
Author	Date	Forest_cancer	Cancer site	Exposure	Study	Country	Region	N analytic set	N cases	Risk	LCI	UCI	PMID	Original reporting	Title	Refernce	Notes
Heo	2015	Bladder (overall)	Bladder (overall)	BMI	WHI	USA	North America	144701	457	0.97	0.87	1.08	25587642	Z-score (SD)	Optimal cutoffs of obesity measures in relation to cancer risk in postmenopausal women in the Women's Health Initiative Study.	J Womens Health (Larchmt):2015:24(3):218-27
Heo	2015	Bladder (overall)	Bladder (overall)	Waist	WHI	USA	North America	144701	457	1	0.91	1.11	25587642	Z-score (SD)	Optimal cutoffs of obesity measures in relation to cancer risk in postmenopausal women in the Women's Health Initiative Study.	J Womens Health (Larchmt):2015:24(3):218-27
Heo	2015	Breast (postmenopausal)	Breast (postmenopausal)	BMI	WHI	USA	North America	144701	6798	1.12	1.1	1.15	25587642	Z-score (SD)	Optimal cutoffs of obesity measures in relation to cancer risk in postmenopausal women in the Women's Health Initiative Study.	J Womens Health (Larchmt):2015:24(3):218-27
Heo	2015	Breast (postmenopausal)	Breast (postmenopausal)	Waist	WHI	USA	North America	144701	6798	1.11	1.08	1.14	25587642	Z-score (SD)	Optimal cutoffs of obesity measures in relation to cancer risk in postmenopausal women in the Women's Health Initiative Study.	J Womens Health (Larchmt):2015:24(3):218-27
Heo	2015	Cervix	Cervix	BMI	WHI	USA	North America	144701	83	1.05	0.84	1.3	25587642	Z-score (SD)	Optimal cutoffs of obesity measures in relation to cancer risk in postmenopausal women in the Women's Health Initiative Study.	J Womens Health (Larchmt):2015:24(3):218-27
Heo	2015	Cervix	Cervix	Waist	WHI	USA	North America	144701	83	0.96	0.76	1.2	25587642	Z-score (SD)	Optimal cutoffs of obesity measures in relation to cancer risk in postmenopausal women in the Women's Health Initiative Study.	J Womens Health (Larchmt):2015:24(3):218-27
Heo	2015	Colorectal	Colorectum	BMI	WHI	USA	North America	144701	1904	1.12	1.06	1.17	25587642	Z-score (SD)	Optimal cutoffs of obesity measures in relation to cancer risk in postmenopausal women in the Women's Health Initiative Study.	J Womens Health (Larchmt):2015:24(3):218-27
Heo	2015	Colorectal	Colorectum	Waist	WHI	USA	North America	144701	1904	1.18	1.12	1.23	25587642	Z-score (SD)	Optimal cutoffs of obesity measures in relation to cancer risk in postmenopausal women in the Women's Health Initiative Study.	J Womens Health (Larchmt):2015:24(3):218-27
Heo	2015	Endometrial	Endometrium	BMI	WHI	USA	North America	144701	1115	1.45	1.38	1.52	25587642	Z-score (SD)	Optimal cutoffs of obesity measures in relation to cancer risk in postmenopausal women in the Women's Health Initiative Study.	J Womens Health (Larchmt):2015:24(3):218-27
Heo	2015	Endometrial	Endometrium	Waist	WHI	USA	North America	144701	1115	1.42	1.35	1.5	25587642	Z-score (SD)	Optimal cutoffs of obesity measures in relation to cancer risk in postmenopausal women in the Women's Health Initiative Study.	J Womens Health (Larchmt):2015:24(3):218-27
Heo	2015	Kidney	Kidney	BMI	WHI	USA	North America	144701	369	1.29	1.17	1.42	25587642	Z-score (SD)	Optimal cutoffs of obesity measures in relation to cancer risk in postmenopausal women in the Women's Health Initiative Study.	J Womens Health (Larchmt):2015:24(3):218-27
Heo	2015	Kidney	Kidney	Waist	WHI	USA	North America	144701	369	1.35	1.22	1.48	25587642	Z-score (SD)	Optimal cutoffs of obesity measures in relation to cancer risk in postmenopausal women in the Women's Health Initiative Study.	J Womens Health (Larchmt):2015:24(3):218-27
Heo	2015	Leukemia	Leukemia	BMI	WHI	USA	North America	144701	447	1.07	0.97	1.08	25587642	Z-score (SD)	Optimal cutoffs of obesity measures in relation to cancer risk in postmenopausal women in the Women's Health Initiative Study.	J Womens Health (Larchmt):2015:24(3):218-27
Heo	2015	Leukemia	Leukemia	Waist	WHI	USA	North America	144701	447	1.06	0.96	1.16	25587642	Z-score (SD)	Optimal cutoffs of obesity measures in relation to cancer risk in postmenopausal women in the Women's Health Initiative Study.	J Womens Health (Larchmt):2015:24(3):218-27
Heo	2015	Lung (never-smokers)	Lung (never-smokers)	BMI	WHI	USA	North America	74125	269	0.99	0.86	1.13	25587642	Z-score (SD)	Optimal cutoffs of obesity measures in relation to cancer risk in postmenopausal women in the Women's Health Initiative Study.	J Womens Health (Larchmt):2015:24(3):218-27
Heo	2015	Lung (never-smokers)	Lung (never-smokers)	Waist	WHI	USA	North America	74125	269	1.01	0.88	1.15	25587642	Z-score (SD)	Optimal cutoffs of obesity measures in relation to cancer risk in postmenopausal women in the Women's Health Initiative Study.	J Womens Health (Larchmt):2015:24(3):218-27
Heo	2015	Lung (overall)	Lung (overall)	BMI	WHI	USA	North America	144701	1735	0.82	0.77	0.86	25587642	Z-score (SD)	Optimal cutoffs of obesity measures in relation to cancer risk in postmenopausal women in the Women's Health Initiative Study.	J Womens Health (Larchmt):2015:24(3):218-27
Heo	2015	Lung (overall)	Lung (overall)	Waist	WHI	USA	North America	144701	1735	0.9	0.85	0.95	25587642	Z-score (SD)	Optimal cutoffs of obesity measures in relation to cancer risk in postmenopausal women in the Women's Health Initiative Study.	J Womens Health (Larchmt):2015:24(3):218-27
Heo	2015	Melanoma	Melanoma	BMI	WHI	USA	North America	144701	1169	0.99	0.92	1.06	25587642	Z-score (SD)	Optimal cutoffs of obesity measures in relation to cancer risk in postmenopausal women in the Women's Health Initiative Study.	J Womens Health (Larchmt):2015:24(3):218-27
Heo	2015	Melanoma	Melanoma	Waist	WHI	USA	North America	144701	1169	0.97	0.91	1.04	25587642	Z-score (SD)	Optimal cutoffs of obesity measures in relation to cancer risk in postmenopausal women in the Women's Health Initiative Study.	J Womens Health (Larchmt):2015:24(3):218-27
Heo	2015	Multiple myeloma	Multiple myeloma	BMI	WHI	USA	North America	144701	282	1	0.88	1.14	25587642	Z-score (SD)	Optimal cutoffs of obesity measures in relation to cancer risk in postmenopausal women in the Women's Health Initiative Study.	J Womens Health (Larchmt):2015:24(3):218-27
Heo	2015	Multiple myeloma	Multiple myeloma	Waist	WHI	USA	North America	144701	282	1.01	0.89	1.15	25587642	Z-score (SD)	Optimal cutoffs of obesity measures in relation to cancer risk in postmenopausal women in the Women's Health Initiative Study.	J Womens Health (Larchmt):2015:24(3):218-27
Heo	2015	NHL	NHL	BMI	WHI	USA	North America	144701	888	1.04	0.97	1.12	25587642	Z-score (SD)	Optimal cutoffs of obesity measures in relation to cancer risk in postmenopausal women in the Women's Health Initiative Study.	J Womens Health (Larchmt):2015:24(3):218-27
Heo	2015	NHL	NHL	Waist	WHI	USA	North America	144701	888	1.07	0.99	1.14	25587642	Z-score (SD)	Optimal cutoffs of obesity measures in relation to cancer risk in postmenopausal women in the Women's Health Initiative Study.	J Womens Health (Larchmt):2015:24(3):218-27
Heo	2015	Ovarian	Ovarian	BMI	WHI	USA	North America	144701	702	1.04	0.95	1.12	25587642	Z-score (SD)	Optimal cutoffs of obesity measures in relation to cancer risk in postmenopausal women in the Women's Health Initiative Study.	J Womens Health (Larchmt):2015:24(3):218-27
Heo	2015	Ovarian	Ovarian	Waist	WHI	USA	North America	144701	702	1.03	0.95	1.11	25587642	Z-score (SD)	Optimal cutoffs of obesity measures in relation to cancer risk in postmenopausal women in the Women's Health Initiative Study.	J Womens Health (Larchmt):2015:24(3):218-27
Heo	2015	Pancreas	Pancreas	BMI	WHI	USA	North America	144701	459	1.03	0.93	1.14	25587642	Z-score (SD)	Optimal cutoffs of obesity measures in relation to cancer risk in postmenopausal women in the Women's Health Initiative Study.	J Womens Health (Larchmt):2015:24(3):218-27
Heo	2015	Pancreas	Pancreas	Waist	WHI	USA	North America	144701	459	1.04	0.94	1.15	25587642	Z-score (SD)	Optimal cutoffs of obesity measures in relation to cancer risk in postmenopausal women in the Women's Health Initiative Study.	J Womens Health (Larchmt):2015:24(3):218-27
Heo	2015	Thyroid	Thyroid	BMI	WHI	USA	North America	144701	270	1.06	0.94	1.2	25587642	Z-score (SD)	Optimal cutoffs of obesity measures in relation to cancer risk in postmenopausal women in the Women's Health Initiative Study.	J Womens Health (Larchmt):2015:24(3):218-27
Heo	2015	Thyroid	Thyroid	Waist	WHI	USA	North America	144701	270	1.05	0.93	1.2	25587642	Z-score (SD)	Optimal cutoffs of obesity measures in relation to cancer risk in postmenopausal women in the Women's Health Initiative Study.	J Womens Health (Larchmt):2015:24(3):218-27
Liu	2016	Colorectal	Colorectal	BMI	SWHS	China	East Asia	68253	870	1.02542	0.961174	1.09965	27177094	5 kg/m2	Prospective cohort study of general and central obesity, weight change trajectory and risk of major cancers among Chinese women.	Int J Cancer:2016:139(7):1461-70
Liu	2016	Colorectal	Colorectal	Waist	SWHS	China	East Asia	68253	870	1.05	0.98	1.13	27177094	SD	Prospective cohort study of general and central obesity, weight change trajectory and risk of major cancers among Chinese women.	Int J Cancer:2016:139(7):1461-70
Liu	2016	Liver	Liver	BMI	SWHS	China	East Asia	68253	165	1.12377	0.967705	1.29628	27177094	5 kg/m2	Prospective cohort study of general and central obesity, weight change trajectory and risk of major cancers among Chinese women.	Int J Cancer:2016:139(7):1461-70
Liu	2016	Liver	Liver	Waist	SWHS	China	East Asia	68253	165	1.19	1.02	1.38	27177094	SD	Prospective cohort study of general and central obesity, weight change trajectory and risk of major cancers among Chinese women.	Int J Cancer:2016:139(7):1461-70
Liu	2016	Breast (postmenopausal)	Breast (postmenopausal)	BMI	SWHS	China	East Asia	32966.2	522	1.26846	1.17116	1.3671	27177094	5 kg/m2	Prospective cohort study of general and central obesity, weight change trajectory and risk of major cancers among Chinese women.	Int J Cancer:2016:139(7):1461-70
Liu	2016	Breast (postmenopausal)	Breast (postmenopausal)	Waist	SWHS	China	East Asia	32966.2	522	1.29	1.19	1.41	27177094	SD	Prospective cohort study of general and central obesity, weight change trajectory and risk of major cancers among Chinese women.	Int J Cancer:2016:139(7):1461-70
Liu	2016	Ovarian	Ovarian	BMI	SWHS	China	East Asia	30273	170	1.15351	0.993588	1.34011	27177094	5 kg/m2	Prospective cohort study of general and central obesity, weight change trajectory and risk of major cancers among Chinese women.	Int J Cancer:2016:139(7):1461-70
Liu	2016	Ovarian	Ovarian	Waist	SWHS	China	East Asia	30273	170	1.16	0.99	1.36	27177094	SD	Prospective cohort study of general and central obesity, weight change trajectory and risk of major cancers among Chinese women.	Int J Cancer:2016:139(7):1461-70
Liu	2016	Endometrial	Endometrial	BMI	SWHS	China	East Asia	29479	234	1.54834	1.38848	1.72776	27177094	5 kg/m2	Prospective cohort study of general and central obesity, weight change trajectory and risk of major cancers among Chinese women.	Int J Cancer:2016:139(7):1461-70
Liu	2016	Endometrial	Endometrial	Waist	SWHS	China	East Asia	29479	234	1.55	1.37	1.76	27177094	SD	Prospective cohort study of general and central obesity, weight change trajectory and risk of major cancers among Chinese women.	Int J Cancer:2016:139(7):1461-70
Lu	2021	Lung (never-smokers)	Lung (never-smokers)	BMI	UK Biobank	UK	Europe	461665	474	0.95	0.86	1.04	39150790	90th-to-10th percentile increment	A validated estimate of visceral adipose tissue volume in relation to cancer risk.	J Natl Cancer Inst:2024:116(12):1942-1951
Lu	2021	Lung (never-smokers)	Lung (never-smokers)	Waist	UK Biobank	UK	Europe	461665	474	1	0.89	1.11	39150790	90th-to-10th percentile increment	A validated estimate of visceral adipose tissue volume in relation to cancer risk.	J Natl Cancer Inst:2024:116(12):1942-1951
Lu	2021	Prostate (death)	Prostate (death)	BMI	UK Biobank	UK	Europe	212366	626	1.04418	0.953332	1.14583	39150790	9.7 kg/m2, SD = 4.4	A validated estimate of visceral adipose tissue volume in relation to cancer risk.	J Natl Cancer Inst:2024:116(12):1942-1951
Lu	2021	Prostate (death)	Prostate (death)	Waist	UK Biobank	UK	Europe	212366	626	1.06357	0.961539	1.17541	39150790	27 cm, SD = 12.7	A validated estimate of visceral adipose tissue volume in relation to cancer risk.	J Natl Cancer Inst:2024:116(12):1942-1951
Parra-Soto	2021	Gastric (non-cardia)	Gastric (non-cardia)	BMI	UK Biobank	UK	Europe	437370	187	1.11484	0.96877	1.28	33423670	SD	Associations of six adiposity-related markers with incidence and mortality from 24 cancers-findings from the UK Biobank prospective cohort study.	BMC Med:2021:19(1):7
Parra-Soto	2021	Gastric (non-cardia)	Gastric (non-cardia)	Waist	UK Biobank	UK	Europe	437370	187	0.99	0.86	1.14	33423670	SD	Associations of six adiposity-related markers with incidence and mortality from 24 cancers-findings from the UK Biobank prospective cohort study.	BMC Med:2021:19(1):7
Parra-Soto	2021	Gastric (cardia)	Gastric (cardia)	BMI	UK Biobank	UK	Europe	437338	404	1.35	1.23	1.47	33423670	SD	Associations of six adiposity-related markers with incidence and mortality from 24 cancers-findings from the UK Biobank prospective cohort study.	BMC Med:2021:19(1):7
Parra-Soto	2021	Gastric (cardia)	Gastric (cardia)	Waist	UK Biobank	UK	Europe	437338	404	1.25	1.14	1.36	33423670	SD	Associations of six adiposity-related markers with incidence and mortality from 24 cancers-findings from the UK Biobank prospective cohort study.	BMC Med:2021:19(1):7
Parra-Soto	2021	Multiple myeloma	Multiple myeloma	BMI	UK Biobank	UK	Europe	437306	763	1.10438	1.02084	1.18	33423670	SD	Associations of six adiposity-related markers with incidence and mortality from 24 cancers-findings from the UK Biobank prospective cohort study.	BMC Med:2021:19(1):7
Parra-Soto	2021	Multiple myeloma	Multiple myeloma	Waist	UK Biobank	UK	Europe	437306	763	1.08	1.01	1.16	33423670	SD	Associations of six adiposity-related markers with incidence and mortality from 24 cancers-findings from the UK Biobank prospective cohort study.	BMC Med:2021:19(1):7
Parra-Soto	2021	Leukemia	Leukemia	BMI	UK Biobank	UK	Europe	437276	1129	1.07302	1.01042	1.14	33423670	SD	Associations of six adiposity-related markers with incidence and mortality from 24 cancers-findings from the UK Biobank prospective cohort study.	BMC Med:2021:19(1):7
Parra-Soto	2021	Leukemia	Leukemia	Waist	UK Biobank	UK	Europe	437276	1129	1.08	1.02	1.14624	33423670	SD	Associations of six adiposity-related markers with incidence and mortality from 24 cancers-findings from the UK Biobank prospective cohort study.	BMC Med:2021:19(1):7
Parra-Soto	2021	NHL	NHL	BMI	UK Biobank	UK	Europe	437155	1681	1.03	0.98	1.09	33423670	SD	Associations of six adiposity-related markers with incidence and mortality from 24 cancers-findings from the UK Biobank prospective cohort study.	BMC Med:2021:19(1):7
Parra-Soto	2021	NHL	NHL	Waist	UK Biobank	UK	Europe	437155	1681	1.05	1	1.11	33423670	SD	Associations of six adiposity-related markers with incidence and mortality from 24 cancers-findings from the UK Biobank prospective cohort study.	BMC Med:2021:19(1):7
Rask-Andersen	2023	Gallbladder	Gallbladder	Waist	UK Biobank	UK	Europe	428657	124	1.51	1.25	1.81	37311415	SD	Adiposity and sex-specific cancer risk.	Cancer Cell:2023:41(6):1186-1197.e4
Rask-Andersen	2023	Pancreas	Pancreas	Waist	UK Biobank	UK	Europe	428373	1306	1.17	1.11	1.24	37311415	SD	Adiposity and sex-specific cancer risk.	Cancer Cell:2023:41(6):1186-1197.e4
Rask-Andersen	2023	Liver	Liver	Waist	UK Biobank	UK	Europe	428306	812	1.47	1.37	1.58	37311415	SD	Adiposity and sex-specific cancer risk.	Cancer Cell:2023:41(6):1186-1197.e4
Rask-Andersen	2023	Oesophageal (adeno)	Oesophageal (adeno)	Waist	UK Biobank	UK	Europe	428237	732	1.47	1.37	1.58	37311415	SD	Adiposity and sex-specific cancer risk.	Cancer Cell:2023:41(6):1186-1197.e4
Rask-Andersen	2023	Oesophageal (SQ, overall)	Oesophageal (SQ, overall)	Waist	UK Biobank	UK	Europe	428237	240	0.79	0.69	0.89	37311415	SD	Adiposity and sex-specific cancer risk.	Cancer Cell:2023:41(6):1186-1197.e4
Rask-Andersen	2023	Thyroid	Thyroid	Waist	UK Biobank	UK	Europe	428160	364	1.17	1.05	1.3	37311415	SD	Adiposity and sex-specific cancer risk.	Cancer Cell:2023:41(6):1186-1197.e4
Rask-Andersen	2023	Gallbladder	Gallbladder	BMI	UK Biobank	UK	Europe	428011	124	1.45	1.21	1.74	37311415	SD	Adiposity and sex-specific cancer risk.	Cancer Cell:2023:41(6):1186-1197.e4
Rask-Andersen	2023	Kidney	Kidney	Waist	UK Biobank	UK	Europe	427764	1466	1.36	1.29	1.43	37311415	SD	Adiposity and sex-specific cancer risk.	Cancer Cell:2023:41(6):1186-1197.e4
Rask-Andersen	2023	Head and neck (overall)	Head and neck (overall)	Waist	UK Biobank	UK	Europe	427738	913	0.9	0.85	0.96	37311415	SD	Adiposity and sex-specific cancer risk.	Cancer Cell:2023:41(6):1186-1197.e4
Rask-Andersen	2023	Pancreas	Pancreas	BMI	UK Biobank	UK	Europe	427730	1302	1.16	1.1	1.23	37311415	SD	Adiposity and sex-specific cancer risk.	Cancer Cell:2023:41(6):1186-1197.e4
Rask-Andersen	2023	Liver	Liver	BMI	UK Biobank	UK	Europe	427658	810	1.36	1.27	1.46	37311415	SD	Adiposity and sex-specific cancer risk.	Cancer Cell:2023:41(6):1186-1197.e4
Rask-Andersen	2023	Oesophageal (adeno)	Oesophageal (adeno)	BMI	UK Biobank	UK	Europe	427591	730	1.44	1.34	1.55	37311415	SD	Adiposity and sex-specific cancer risk.	Cancer Cell:2023:41(6):1186-1197.e4
Rask-Andersen	2023	Oesophageal (SQ, overall)	Oesophageal (SQ, overall)	BMI	UK Biobank	UK	Europe	427591	239	0.65	0.57	0.74	37311415	SD	Adiposity and sex-specific cancer risk.	Cancer Cell:2023:41(6):1186-1197.e4
Rask-Andersen	2023	Thyroid	Thyroid	BMI	UK Biobank	UK	Europe	427514	364	1.17	1.05	1.3	37311415	SD	Adiposity and sex-specific cancer risk.	Cancer Cell:2023:41(6):1186-1197.e4
Rask-Andersen	2023	Lung (overall)	Lung (overall)	Waist	UK Biobank	UK	Europe	427481	3920	1.08	1.05	1.12	37311415	SD	Adiposity and sex-specific cancer risk.	Cancer Cell:2023:41(6):1186-1197.e4
Rask-Andersen	2023	Kidney	Kidney	BMI	UK Biobank	UK	Europe	427118	1462	1.32	1.26	1.4	37311415	SD	Adiposity and sex-specific cancer risk.	Cancer Cell:2023:41(6):1186-1197.e4
Rask-Andersen	2023	Head and neck (overall)	Head and neck (overall)	BMI	UK Biobank	UK	Europe	427093	913	0.86	0.8	0.92	37311415	SD	Adiposity and sex-specific cancer risk.	Cancer Cell:2023:41(6):1186-1197.e4
Rask-Andersen	2023	Lung (overall)	Lung (overall)	BMI	UK Biobank	UK	Europe	426837	3901	0.97	0.94	1	37311415	SD	Adiposity and sex-specific cancer risk.	Cancer Cell:2023:41(6):1186-1197.e4
Rask-Andersen	2023	Bladder (overall)	Bladder (overall)	Waist	UK Biobank	UK	Europe	425909	1213	1.13	1.07	1.2	37311415	SD	Adiposity and sex-specific cancer risk.	Cancer Cell:2023:41(6):1186-1197.e4
Rask-Andersen	2023	Bladder (overall)	Bladder (overall)	BMI	UK Biobank	UK	Europe	425265	1210	1.11	1.04	1.17	37311415	SD	Adiposity and sex-specific cancer risk.	Cancer Cell:2023:41(6):1186-1197.e4
Rask-Andersen	2023	Colorectal	Colorectal	Waist	UK Biobank	UK	Europe	424974	5107	1.13	1.1	1.16	37311415	SD	Adiposity and sex-specific cancer risk.	Cancer Cell:2023:41(6):1186-1197.e4
Rask-Andersen	2023	Melanoma	Melanoma	Waist	UK Biobank	UK	Europe	424519	2848	1.03	0.99	1.07	37311415	SD	Adiposity and sex-specific cancer risk.	Cancer Cell:2023:41(6):1186-1197.e4
Rask-Andersen	2023	Colorectal	Colorectal	BMI	UK Biobank	UK	Europe	424325	5098	1.08	1.05	1.12	37311415	SD	Adiposity and sex-specific cancer risk.	Cancer Cell:2023:41(6):1186-1197.e4
Rask-Andersen	2023	Melanoma	Melanoma	BMI	UK Biobank	UK	Europe	423881	2847	1.03	0.99	1.07	37311415	SD	Adiposity and sex-specific cancer risk.	Cancer Cell:2023:41(6):1186-1197.e4
Rask-Andersen	2023	Cervix	Cervix	Waist	UK Biobank	UK	Europe	229726	113	1.11	0.93	1.34	37311415	SD	Adiposity and sex-specific cancer risk.	Cancer Cell:2023:41(6):1186-1197.e4
Rask-Andersen	2023	Cervix	Cervix	BMI	UK Biobank	UK	Europe	229443	113	1.14442	0.951496	1.37646	37311415	SD	Adiposity and sex-specific cancer risk.	Cancer Cell:2023:41(6):1186-1197.e4
Rask-Andersen	2023	Prostate (overall)	Prostate (overall)	Waist	UK Biobank	UK	Europe	192201	9361	0.964798	0.94522	0.984782	37311415	SD	Adiposity and sex-specific cancer risk.	Cancer Cell:2023:41(6):1186-1197.e4
Rask-Andersen	2023	Breast (postmenopausal)	Breast (postmenopausal)	Waist	UK Biobank	UK	Europe	134408	4885	1.14329	1.11143	1.17607	37311415	SD	Adiposity and sex-specific cancer risk.	Cancer Cell:2023:41(6):1186-1197.e4
Rask-Andersen	2023	Breast (postmenopausal)	Breast (postmenopausal)	BMI	UK Biobank	UK	Europe	134200	4878	1.11827	1.08679	1.15065	37311415	SD	Adiposity and sex-specific cancer risk.	Cancer Cell:2023:41(6):1186-1197.e4
Rask-Andersen	2023	Breast (premenopausal)	Breast (premenopausal)	Waist	UK Biobank	UK	Europe	40308	491	0.967329	0.881647	1.06134	37311415	SD	Adiposity and sex-specific cancer risk.	Cancer Cell:2023:41(6):1186-1197.e4
Rask-Andersen	2023	Breast (premenopausal)	Breast (premenopausal)	BMI	UK Biobank	UK	Europe	40288	492	0.926883	0.847539	1.01365	37311415	SD	Adiposity and sex-specific cancer risk.	Cancer Cell:2023:41(6):1186-1197.e4
Rask-Andersen	2023	Ovarian	Ovarian	Waist	UK Biobank	UK	Europe	230707	960	1.09	1.02	1.16	37311415	SD	Adiposity and sex-specific cancer risk.	Cancer Cell:2023:41(6):1186-1197.e4
Rask-Andersen	2023	Endometrial	Endometrial	Waist	UK Biobank	UK	Europe	230505	1297	1.74	1.64	1.84	37311415	SD	Adiposity and sex-specific cancer risk.	Cancer Cell:2023:41(6):1186-1197.e4
Rask-Andersen	2023	Ovarian	Ovarian	BMI	UK Biobank	UK	Europe	230421	958	1.06684	1.00038	1.13772	37311415	SD	Adiposity and sex-specific cancer risk.	Cancer Cell:2023:41(6):1186-1197.e4
Rask-Andersen	2023	Endometrial	Endometrial	BMI	UK Biobank	UK	Europe	230221	1291	1.77511	1.67811	1.87772	37311415	SD	Adiposity and sex-specific cancer risk.	Cancer Cell:2023:41(6):1186-1197.e4
Rask-Andersen	2023	Prostate (overall)	Prostate (overall)	BMI	UK Biobank	UK	Europe	191846	9348	0.951874	0.932331	0.971826	37311415	SD	Adiposity and sex-specific cancer risk.	Cancer Cell:2023:41(6):1186-1197.e4
Recalde	2021	Bladder (overall)	Bladder (overall)	BMI	SIDIAP	Spain	Europe	291305	2880	0.97	0.92535	1.0168	33441148	SD, w/ 99% CIs	Body mass index and waist circumference in relation to the risk of 26 types of cancer: a prospective cohort study of 3.5 million adults in Spain.	BMC Med:2021:19(1):10
Recalde	2021	Bladder (overall)	Bladder (overall)	Waist	SIDIAP	Spain	Europe	291305	2880	1.04	0.993589	1.08858	33441148	SD, w/ 99% CIs	Body mass index and waist circumference in relation to the risk of 26 types of cancer: a prospective cohort study of 3.5 million adults in Spain.	BMC Med:2021:19(1):10
Recalde	2021	Colorectal	Colorectal	BMI	SIDIAP	Spain	Europe	291305	4737	1.06	1.02613	1.09499	33441148	SD, w/ 99% CIs	Body mass index and waist circumference in relation to the risk of 26 types of cancer: a prospective cohort study of 3.5 million adults in Spain.	BMC Med:2021:19(1):10
Recalde	2021	Colorectal	Colorectal	Waist	SIDIAP	Spain	Europe	291305	4737	1.07	1.03006	1.11149	33441148	SD, w/ 99% CIs	Body mass index and waist circumference in relation to the risk of 26 types of cancer: a prospective cohort study of 3.5 million adults in Spain.	BMC Med:2021:19(1):10
Recalde	2021	Gallbladder	Gallbladder & biliary tract (C23-C24)	BMI	SIDIAP	Spain	Europe	291305	208	1.12	0.965248	1.29956	33441148	SD, w/ 99% CIs	Body mass index and waist circumference in relation to the risk of 26 types of cancer: a prospective cohort study of 3.5 million adults in Spain.	BMC Med:2021:19(1):10
Recalde	2021	Gallbladder	Gallbladder & biliary tract (C23-C24)	Waist	SIDIAP	Spain	Europe	291305	208	1.12	0.940192	1.3342	33441148	SD, w/ 99% CIs	Body mass index and waist circumference in relation to the risk of 26 types of cancer: a prospective cohort study of 3.5 million adults in Spain.	BMC Med:2021:19(1):10
Recalde	2021	Head and neck (overall)	Head and neck (overall)	BMI	SIDIAP	Spain	Europe	291305	672	0.95	0.870349	1.03694	33441148	SD, w/ 99% CIs	Body mass index and waist circumference in relation to the risk of 26 types of cancer: a prospective cohort study of 3.5 million adults in Spain.	BMC Med:2021:19(1):10
Recalde	2021	Head and neck (overall)	Head and neck (overall)	Waist	SIDIAP	Spain	Europe	291305	672	1.01	0.925381	1.10236	33441148	SD, w/ 99% CIs	Body mass index and waist circumference in relation to the risk of 26 types of cancer: a prospective cohort study of 3.5 million adults in Spain.	BMC Med:2021:19(1):10
Recalde	2021	Kidney	Kidney	BMI	SIDIAP	Spain	Europe	291305	864	1.06	0.983153	1.14285	33441148	SD, w/ 99% CIs	Body mass index and waist circumference in relation to the risk of 26 types of cancer: a prospective cohort study of 3.5 million adults in Spain.	BMC Med:2021:19(1):10
Recalde	2021	Kidney	Kidney	Waist	SIDIAP	Spain	Europe	291305	864	1.08	0.993288	1.17428	33441148	SD, w/ 99% CIs	Body mass index and waist circumference in relation to the risk of 26 types of cancer: a prospective cohort study of 3.5 million adults in Spain.	BMC Med:2021:19(1):10
Recalde	2021	Leukemia	Leukemia	BMI	SIDIAP	Spain	Europe	291305	969	1.04	0.96709	1.11841	33441148	SD, w/ 99% CIs	Body mass index and waist circumference in relation to the risk of 26 types of cancer: a prospective cohort study of 3.5 million adults in Spain.	BMC Med:2021:19(1):10
Recalde	2021	Leukemia	Leukemia	Waist	SIDIAP	Spain	Europe	291305	969	1.09	1.00631	1.18065	33441148	SD, w/ 99% CIs	Body mass index and waist circumference in relation to the risk of 26 types of cancer: a prospective cohort study of 3.5 million adults in Spain.	BMC Med:2021:19(1):10
Recalde	2021	Liver	Liver	BMI	SIDIAP	Spain	Europe	291305	813	0.98	0.903373	1.06313	33441148	SD, w/ 99% CIs	Body mass index and waist circumference in relation to the risk of 26 types of cancer: a prospective cohort study of 3.5 million adults in Spain.	BMC Med:2021:19(1):10
Recalde	2021	Liver	Liver	Waist	SIDIAP	Spain	Europe	291305	813	1.03	0.947302	1.11992	33441148	SD, w/ 99% CIs	Body mass index and waist circumference in relation to the risk of 26 types of cancer: a prospective cohort study of 3.5 million adults in Spain.	BMC Med:2021:19(1):10
Recalde	2021	Lung (overall)	Trachea, bronchus & Lung (C33-C34)	BMI	SIDIAP	Spain	Europe	291305	2071	0.85	0.80548	0.896981	33441148	SD, w/ 99% CIs	Body mass index and waist circumference in relation to the risk of 26 types of cancer: a prospective cohort study of 3.5 million adults in Spain.	BMC Med:2021:19(1):10
Recalde	2021	Lung (overall)	Trachea, bronchus & Lung (C33-C34)	Waist	SIDIAP	Spain	Europe	291305	2071	0.97	0.923194	1.01918	33441148	SD, w/ 99% CIs	Body mass index and waist circumference in relation to the risk of 26 types of cancer: a prospective cohort study of 3.5 million adults in Spain.	BMC Med:2021:19(1):10
Recalde	2021	Melanoma	Melanoma	BMI	SIDIAP	Spain	Europe	291305	752	0.94	0.867392	1.01869	33441148	SD, w/ 99% CIs	Body mass index and waist circumference in relation to the risk of 26 types of cancer: a prospective cohort study of 3.5 million adults in Spain.	BMC Med:2021:19(1):10
Recalde	2021	Melanoma	Melanoma	Waist	SIDIAP	Spain	Europe	291305	752	0.95	0.880399	1.0251	33441148	SD, w/ 99% CIs	Body mass index and waist circumference in relation to the risk of 26 types of cancer: a prospective cohort study of 3.5 million adults in Spain.	BMC Med:2021:19(1):10
Recalde	2021	Multiple myeloma	Multiple myeloma	BMI	SIDIAP	Spain	Europe	291305	501	1.14	1.03562	1.2549	33441148	SD, w/ 99% CIs	Body mass index and waist circumference in relation to the risk of 26 types of cancer: a prospective cohort study of 3.5 million adults in Spain.	BMC Med:2021:19(1):10
Recalde	2021	Multiple myeloma	Multiple myeloma	Waist	SIDIAP	Spain	Europe	291305	501	1.09	0.979862	1.21252	33441148	SD, w/ 99% CIs	Body mass index and waist circumference in relation to the risk of 26 types of cancer: a prospective cohort study of 3.5 million adults in Spain.	BMC Med:2021:19(1):10
Recalde	2021	NHL	NHL	BMI	SIDIAP	Spain	Europe	291305	863	1.04	0.96709	1.11841	33441148	SD, w/ 99% CIs	Body mass index and waist circumference in relation to the risk of 26 types of cancer: a prospective cohort study of 3.5 million adults in Spain.	BMC Med:2021:19(1):10
Recalde	2021	NHL	NHL	Waist	SIDIAP	Spain	Europe	291305	863	1.03	0.954538	1.11143	33441148	SD, w/ 99% CIs	Body mass index and waist circumference in relation to the risk of 26 types of cancer: a prospective cohort study of 3.5 million adults in Spain.	BMC Med:2021:19(1):10
Recalde	2021	Pancreas	Pancreas	BMI	SIDIAP	Spain	Europe	291305	641	0.99	0.907104	1.08047	33441148	SD, w/ 99% CIs	Body mass index and waist circumference in relation to the risk of 26 types of cancer: a prospective cohort study of 3.5 million adults in Spain.	BMC Med:2021:19(1):10
Recalde	2021	Pancreas	Pancreas	Waist	SIDIAP	Spain	Europe	291305	641	1.05	0.958377	1.15038	33441148	SD, w/ 99% CIs	Body mass index and waist circumference in relation to the risk of 26 types of cancer: a prospective cohort study of 3.5 million adults in Spain.	BMC Med:2021:19(1):10
Recalde	2021	Thyroid	Thyroid	BMI	SIDIAP	Spain	Europe	291305	262	1.08	0.966087	1.20734	33441148	SD, w/ 99% CIs	Body mass index and waist circumference in relation to the risk of 26 types of cancer: a prospective cohort study of 3.5 million adults in Spain.	BMC Med:2021:19(1):10
Recalde	2021	Thyroid	Thyroid	Waist	SIDIAP	Spain	Europe	291305	262	1.15	1.00281	1.3188	33441148	SD, w/ 99% CIs	Body mass index and waist circumference in relation to the risk of 26 types of cancer: a prospective cohort study of 3.5 million adults in Spain.	BMC Med:2021:19(1):10
Recalde	2021	Breast (postmenopausal)	Breast (postmenopausal)	BMI	SIDIAP	Spain	Europe	154007	2618	1.07	1.02911	1.11251	33441148	SD, w/ 99% CIs	Body mass index and waist circumference in relation to the risk of 26 types of cancer: a prospective cohort study of 3.5 million adults in Spain.	BMC Med:2021:19(1):10
Recalde	2021	Breast (postmenopausal)	Breast (postmenopausal)	Waist	SIDIAP	Spain	Europe	154007	2618	1.06	1.01656	1.1053	33441148	SD, w/ 99% CIs	Body mass index and waist circumference in relation to the risk of 26 types of cancer: a prospective cohort study of 3.5 million adults in Spain.	BMC Med:2021:19(1):10
Recalde	2021	Cervix	Cervix	BMI	SIDIAP	Spain	Europe	154007	146	1.05	0.886683	1.2434	33441148	SD, w/ 99% CIs	Body mass index and waist circumference in relation to the risk of 26 types of cancer: a prospective cohort study of 3.5 million adults in Spain.	BMC Med:2021:19(1):10
Recalde	2021	Cervix	Cervix	Waist	SIDIAP	Spain	Europe	154007	146	1.03	0.861358	1.23166	33441148	SD, w/ 99% CIs	Body mass index and waist circumference in relation to the risk of 26 types of cancer: a prospective cohort study of 3.5 million adults in Spain.	BMC Med:2021:19(1):10
Recalde	2021	Endometrial	Corpus Uteri (C54-C55)	BMI	SIDIAP	Spain	Europe	154007	761	1.6	1.50058	1.706	33441148	SD, w/ 99% CIs	Body mass index and waist circumference in relation to the risk of 26 types of cancer: a prospective cohort study of 3.5 million adults in Spain.	BMC Med:2021:19(1):10
Recalde	2021	Endometrial	Corpus Uteri (C54-C55)	Waist	SIDIAP	Spain	Europe	154007	761	1.52	1.36641	1.69085	33441148	SD, w/ 99% CIs	Body mass index and waist circumference in relation to the risk of 26 types of cancer: a prospective cohort study of 3.5 million adults in Spain.	BMC Med:2021:19(1):10
Recalde	2021	Ovarian	Ovarian	BMI	SIDIAP	Spain	Europe	154007	247	0.97	0.850083	1.10683	33441148	SD, w/ 99% CIs	Body mass index and waist circumference in relation to the risk of 26 types of cancer: a prospective cohort study of 3.5 million adults in Spain.	BMC Med:2021:19(1):10
Recalde	2021	Ovarian	Ovarian	Waist	SIDIAP	Spain	Europe	154007	247	0.99	0.866579	1.131	33441148	SD, w/ 99% CIs	Body mass index and waist circumference in relation to the risk of 26 types of cancer: a prospective cohort study of 3.5 million adults in Spain.	BMC Med:2021:19(1):10
Recalde	2021	Prostate (overall)	Prostate (overall)	BMI	SIDIAP	Spain	Europe	137298	4094	0.96	0.922667	0.998843	33441148	SD, w/ 99% CIs	Body mass index and waist circumference in relation to the risk of 26 types of cancer: a prospective cohort study of 3.5 million adults in Spain.	BMC Med:2021:19(1):10
Recalde	2021	Prostate (overall)	Prostate (overall)	Waist	SIDIAP	Spain	Europe	137298	4094	0.98	0.947014	1.01414	33441148	SD, w/ 99% CIs	Body mass index and waist circumference in relation to the risk of 26 types of cancer: a prospective cohort study of 3.5 million adults in Spain.	BMC Med:2021:19(1):10
Sun	2025	Colorectal	Colorectal	BMI	ODDS	Sweden	Europe	678380	5674	1.30371	1.19396	1.41277	40156135	SD, RDB adjustment removed	Comparing waist circumference with body mass index on obesity-related cancer risk: a pooled Swedish study	J Natl Cancer Inst:2025:doi: 10.1093/jnci/djaf075
Sun	2025	Colorectal	Colorectal	Waist	ODDS	Sweden	Europe	678380	5674	1.36624	1.25217	1.50024	40156135	SD, RDB adjustment removed	Comparing waist circumference with body mass index on obesity-related cancer risk: a pooled Swedish study	J Natl Cancer Inst:2025:doi: 10.1093/jnci/djaf075
Sun	2025	Liver	Liver/intrahepatic bile ducts	BMI	ODDS	Sweden	Europe	339190	458	1.0742	1	1.1388	40156135	SD, RDB adjustment removed	Comparing waist circumference with body mass index on obesity-related cancer risk: a pooled Swedish study	J Natl Cancer Inst:2025:doi: 10.1093/jnci/djaf075
Sun	2025	Liver	Liver/intrahepatic bile ducts	Waist	ODDS	Sweden	Europe	339190	458	1.09614	1.03228	1.16696	40156135	SD, RDB adjustment removed	Comparing waist circumference with body mass index on obesity-related cancer risk: a pooled Swedish study	J Natl Cancer Inst:2025:doi: 10.1093/jnci/djaf075
Sun	2025	Pancreas	Pancreas	BMI	ODDS	Sweden	Europe	339190	1069	1.23978	1.15721	1.32194	40156135	SD, RDB adjustment removed	Comparing waist circumference with body mass index on obesity-related cancer risk: a pooled Swedish study	J Natl Cancer Inst:2025:doi: 10.1093/jnci/djaf075
Sun	2025	Pancreas	Pancreas	Waist	ODDS	Sweden	Europe	339190	1069	1.29046	1.21362	1.38128	40156135	SD, RDB adjustment removed	Comparing waist circumference with body mass index on obesity-related cancer risk: a pooled Swedish study	J Natl Cancer Inst:2025:doi: 10.1093/jnci/djaf075
Sun	2025	Kidney	Renal cell	BMI	ODDS	Sweden	Europe	339190	899	1.33104	1.16641	1.5212	40156135	SD, RDB adjustment removed	Comparing waist circumference with body mass index on obesity-related cancer risk: a pooled Swedish study	J Natl Cancer Inst:2025:doi: 10.1093/jnci/djaf075
Sun	2025	Kidney	Renal cell	Waist	ODDS	Sweden	Europe	339190	899	1.47811	1.29046	1.70334	40156135	SD, RDB adjustment removed	Comparing waist circumference with body mass index on obesity-related cancer risk: a pooled Swedish study	J Natl Cancer Inst:2025:doi: 10.1093/jnci/djaf075
Sun	2025	Oesophageal (adeno)	Oesophageal (adeno)	BMI	ODDS	Sweden	Europe	339190	189	1.1756	1.03715	1.34923	40156135	SD, RDB adjustment removed	Comparing waist circumference with body mass index on obesity-related cancer risk: a pooled Swedish study	J Natl Cancer Inst:2025:doi: 10.1093/jnci/djaf075
Sun	2025	Oesophageal (adeno)	Oesophageal (adeno)	Waist	ODDS	Sweden	Europe	339190	189	1.22907	1.0723	1.41124	40156135	SD, RDB adjustment removed	Comparing waist circumference with body mass index on obesity-related cancer risk: a pooled Swedish study	J Natl Cancer Inst:2025:doi: 10.1093/jnci/djaf075
Sun	2025	Gastric (cardia)	Gastric (cardia)	BMI	ODDS	Sweden	Europe	339190	223	1.20314	1.03715	1.36741	40156135	SD, RDB adjustment removed	Comparing waist circumference with body mass index on obesity-related cancer risk: a pooled Swedish study	J Natl Cancer Inst:2025:doi: 10.1093/jnci/djaf075
Sun	2025	Gastric (cardia)	Gastric (cardia)	Waist	ODDS	Sweden	Europe	339190	223	1.08821	0.942912	1.25985	40156135	SD, RDB adjustment removed	Comparing waist circumference with body mass index on obesity-related cancer risk: a pooled Swedish study	J Natl Cancer Inst:2025:doi: 10.1093/jnci/djaf075
Sun	2025	Gallbladder	Gallbladder	BMI	ODDS	Sweden	Europe	339190	209	1.12037	1.01859	1.22147	40156135	SD, RDB adjustment removed	Comparing waist circumference with body mass index on obesity-related cancer risk: a pooled Swedish study	J Natl Cancer Inst:2025:doi: 10.1093/jnci/djaf075
Sun	2025	Gallbladder	Gallbladder	Waist	ODDS	Sweden	Europe	339190	209	1.11197	1.00809	1.21362	40156135	SD, RDB adjustment removed	Comparing waist circumference with body mass index on obesity-related cancer risk: a pooled Swedish study	J Natl Cancer Inst:2025:doi: 10.1093/jnci/djaf075
Sun	2025	Meningioma	Meningioma	BMI	ODDS	Sweden	Europe	339190	532	1.11115	1.0093	1.23063	40156135	SD, RDB adjustment removed	Comparing waist circumference with body mass index on obesity-related cancer risk: a pooled Swedish study	J Natl Cancer Inst:2025:doi: 10.1093/jnci/djaf075
Sun	2025	Meningioma	Meningioma	Waist	ODDS	Sweden	Europe	339190	532	1.12775	1.00809	1.25217	40156135	SD, RDB adjustment removed	Comparing waist circumference with body mass index on obesity-related cancer risk: a pooled Swedish study	J Natl Cancer Inst:2025:doi: 10.1093/jnci/djaf075
[truncated: 44 more rows]

## Sheet: BMI_cancer_MR
Study information				Genetic instrument				Genetic outcome			Risk estimates							Additional information
[truncated: 69 more rows]
